# Supplementary material for: Heterogeneity in the inter-tumor transcriptome of high risk prostate cancer
Source: Genome Biol. 2014 Aug 26;15(8):426. doi: 10.1186/s13059-014-0426-y (PMC4169643; doi:10.1186/s13059-014-0426-y)
Supplement: Additional file 1: — Tables S1-S12. [file 13059_2014_426_MOESM1_ESM.xlsx]

## Sheet: KEY
KEY
Table S1: Clinical details of the patient cohort
Table S2: RNA-sequencing result summary
Table S3: DNA-sequencing result summary
Table S4: RNA-Seq derived transcript expression levels for all samples
Table S5: Differentially expressed genes in neo-adjuvant treated tumors compared to hormone-naïve tumors
Table S6: Outlier genes for all samples
Table S7: Canonical pathway enrichment of outlier genes within individual tumors
Table S8: Outlier genes within select significantly enriched pathways
Table S9: Fusion transcripts identified in high-risk prostate cancer
Table S10: List of complex rearrangements
Table S11: Tandem duplications predicted in tumor T4
Table S12: Potential driver mutations

## Sheet: Table S1
Table S1: Clinical details of the patient cohort. Gleason score at radical prostatectomy unless indicated by †, when only the biopsy score was available, often due to treatment effect. nrn = never reached nadir. LTFU = lost to follow-up. ‡ sequencing performed on Illumina GAII. For aCGH, 60k vs 180k represents the resolution of the experiment (see Methods). *placed in high risk group due to havin…
ID	Block ID	Tumour or Benign	Age at Dx	PSA at Dx	NHT (Months)	Gleason score	PSA recurrence (months to)	Metastasis	Follow up (months post-surgery)	RNA-Seq	DNA-Seq	aCGH	ETS status	NHT details
T1	274LP	T	74	2.1	N	9 (4+5)	N	N	123	Y	Y	60k	ERG
T2	332RP	T	60	35.1	Y (9)	7†	Y (13)	Y (Axial skeleton)	56 (dead)	Y	Y	180k	ERG	Lupron
T3	404LT	T	53	14.7	Y (9)	7†*	Y (25)	Y (Lung)	114	Y	Y	60k	ERG	Buserelin + Flutamide
T4	445RT	T	65	17	N	9 (4+5)	Y (nrn)	Y (T8-T9)	71 (dead)	Y	Y	180k	negative
B4	445LP	B								Y	Y	60k	n/a
T5	536RP	T	71	8	N	8 (4+4)	Y (34)	Y (T8 right)	94	Y	Y	60k	ERG
T6	569LP	T	62	10	Y (1)	8 (4+4)	Y (17)	N	45 (LTFU)	Y	Y	60k	ERG	Buserelin+Flutamide+OGX-011
B6	569RP1	B								Y	Y	60k	n/a
T7	585LP	T	54	3.4	Y (6)	9 (5+4)	Y (13)	Y (Bone)	29 (LTFU)	Y	Y	60k	ERG	Zoladex + Flutamide
B7	585RT	B								Y	Y	60k	n/a
T8	616RP	T	68	16	N	9 (5+4)	N	N	111	Y	Y	60k	negative
T9	650RP	T	57	9	Y (3)	8 (5+3)	N	N	122	Y	Y	60k	negative	Buserelin + Docetaxel
T10	689RT	T	49	40	Y (8)	9†	Y (24)	N	93	Y	Y	60k	negative	Zoladex
T11	702LP	T	65	8.1	N	7 (3+4)**	N	N	83	Y	Y	60k	ERG
B11	702LT	B								Y	Y	60k	n/a
T12	890LP	T	64	1.37	N	9 (4+5)	Y (30)	Y (Bones, lung)	66	Y	Y‡	N	ETV1
T13	912LT	T	57	31	N	9 (4+5)	Y (28)	N	48	Y	Y	60k	ERG
B13	912RP	B								Y	Y	60k	?ERG
T14	945RP	T	64	25	Y (5)	9 (5+4)	Y (33)	N	53	Y	Y‡	N	negative	Zoladex
T15	961RP	T	69	15.07	N	7 (4+3)	Y (nrn)	Y (Lymph nodes)	41	Y	Y‡	N	negative
T16	963LP	T	45	6.3	N	10 (5+5)	Y (3)	Y (Bones)	45	Y	Y‡	60k	negative
T17	964RP	T	56	6.2	Y (6)	9 (5+4)	Y (14)	Y (Lymph node)	50	Y	Y	60k	ERG	Docataxel + Eligard
T18	974LP	T	59	10.1	N*	8 (4+4)	Y (15)	N	46	Y	Y	60k	ETV1	*CP-751. Figitumumab
T19	518LP	T	53	7.7	N	8 (4+4)	N	N	18 (LTFU)	Y	Y	180k	ERG
T20	639LP	T	50	32.5	Y (8)	9 (5+4)†	Y (13)	Y (Iliac bone)	101	Y	Y	180k	ERG+ETV1	Zoladex + Flutamide
T21	1007RT	T	70	65.3	N	9 (4+5)	Y (nrn)	N	5 (LTFU)	Y	Y	180k	ERG
T22	917LP	T	47	4.2	N	9 (5+3)	Y (55)	N	59	Y	Y	180k	ERG
T23	1015LP	T	63	22	N	10 (5+5)	Y (nrn)	N	40	Y	Y	60k	ETV1
T24	927RP	T	64	17	N	9 (5+4)	Y (nrn)	N	49	Y	Y	60k	ERG
T25	971LP	T	64	3.2	Y (3)	9 (5+4)	Y (27)	N	31	Y‡	Y‡	60k	ERG	Zoladex
LTL311	Patient-derived xenograft; see http://www.livingtumorlab.com/PDC_Prostate.html or PMID:24356420

## Sheet: Table S2
Table S2: RNA-sequencing result summary. †sequencing performed on Illumina GAII, rather than HiSeq
Sample Name	RNA-seq lanes	Read length (nt)	Clean paired-end reads	Reads mapped according to gene model	Percentage of reads mapped	Approximate depth (based on total transcripts)
T16	3	100	213438549	122865759	0.5756	194.95
T1	3	100	523652005	363238215	0.6937	576.36
T2	3	100	596921305	403588475	0.6761	640.38
T3	3	100	591809916	470864591	0.7956	747.13
B4	3	100	570735368	481471954	0.8436	763.96
T4	3	100	593770341	487388806	0.8208	773.35
T5	3	100	652273136	433677308	0.6649	688.12
T6	3	100	576133102	454116952	0.7882	720.55
B6	3	100	600153477	526082953	0.8766	834.74
T7	3	100	706552100	546405547	0.7733	866.99
B7	3	100	552230478	467598187	0.8467	741.94
T8	3	100	675624883	387088667	0.5729	614.2
T9	3	100	614252877	484522455	0.7888	768.8
T10	1	100	166156659	87238403	0.525	138.42
T11	3	100	670268458	532648931	0.7947	845.16
B11	3	100	597658804	531379191	0.8891	843.15
T12	3	100	466525318	285794230	0.6126	453.47
T13	3	100	543980442	491965006	0.9044	780.61
B13	3	100	547646828	447822132	0.8177	710.57
T14	3	100	639296366	453170750	0.7089	719.05
T15	3	100	215641148	154309563	0.7156	244.85
T17	3	100	588997382	484647437	0.8228	769
T18	3	100	548509729	438111653	0.7987	695.16
T20	2	100	320520274	214414739	0.669	340.21
T24	2	100	481387305	381373932	0.7922	605.13
T23	2	100	378601787	314297308	0.8302	498.7
T21	3	100	553600423	492639013	0.8899	781.68
T19	1	100	207041495	183254241	0.8851	290.77
T22	3	100	544732525	449531240	0.8252	713.28
T25†	3	76	79216121	58279312	0.7357	70.28
LTL311	3	100	521411513	433730760	0.8318	688.21

## Sheet: Table S3
Table S3: DNA-sequencing result summary. †sequencing performed on Illumina GAII, rather than HiSeq
Sample	Group	Read length (nt)	Clean paired-end (PE) reads	PE Reads mapped onto genome	%	Approximate depth
T24	Primary	100	223441538	192313037	0.860686	12.8209
T23	Primary	100	382012902	334159923	0.874735	22.2773
T1	Primary	100	520311544	431305155	0.828936	28.7537
T3	Primary	100	497227856	391390163	0.787144	26.0927
T4	Primary	100	549448090	453900556	0.826103	30.26
T6	Primary	100	578777943	455729244	0.787399	30.3819
T18	Primary	100	621335848	508695166	0.818712	33.913
T7	Primary	100	580678055	471528206	0.81203	31.4352
T5	Primary	100	600389079	481295056	0.801639	32.0863
T2	Primary	100	586183651	467856732	0.79814	31.1904
T10	Primary	100	587028755	411907885	0.701683	27.4605
T20	Primary	100	352947552	267008851	0.756511	17.8006
B7	Benign	100	420795006	343649926	0.816668	22.91
B11	Benign	100	301262623	265685619	0.881907	17.7124
B6	Benign	100	397062161	287551703	0.724198	19.1701
B13	Benign	100	387255849	340672161	0.879708	22.7115
B4	Benign	100	340436351	273977349	0.804783	18.2652
T13	Primary	100	516593559	423700328	0.820181	28.2467
T11	Primary	100	553284014	331186809	0.598584	22.0791
T17	Primary	100	536764247	439498887	0.818793	29.2999
T19	Primary	100	573525893	448579486	0.782143	29.9053
T21	Primary	100	511474497	430265312	0.841225	28.6844
T22	Primary	100	562528600	462212926	0.82167	30.8142
T9	Primary	100	579713886	494202745	0.852494	32.9468
T8	Primary	100	380778569	183502653	0.481914	12.2335
T12†	Primary	50	62823745	59114461	0.941	1.97048
T14†	Primary	50	78355055	68923971	0.8796	2.29747
T15†	Primary	50	147740773	112555351	0.7618	3.75185
T16†	Primary	76	178323353	153015119	0.8581	7.75277
T25†	Primary	50	67759260	59420701	0.8769	1.98069
LTL311†	Xenograft	51	167395139	132219402	0.7899	4.49546

## Sheet: Table S4
Table S4: RNA-Seq derived transcript expression levels for all samples. Raw read counts were normalized across cohort by R package DESeq. Columns AG-AJ show comparisons between different groups of tumors as described in the main text.
ENSEMBL-ID	Gene	T25	T23	T1	T2	T3	B4	T4	T5	T6	B6	T7	B7	T8	T9	T10	T11	B11	T12	T13	B13	T24	T14	T15	T16	T17	T18	T20	T19	T22	T21	NHT vs Naïve (Log2foldchange) (excluding T16 and T20)	NHT vs Naïve FDR p-value	Tumor vs Benign (Log2foldchange)	Tumor vs Benign FDR p-value
ENSG00000000003	TSPAN6	12324.2	8690.16	11157.9	8544.87	6446.45	11870.1	11012.1	15661.4	6707.57	6865.19	8568.86	5739.45	8825.75	6407.63	6593.22	10683.3	11723.5	21686.3	16014.6	13619.8	11691.7	7067.87	13461	2634.84	6475.33	15955.3	8980.46	12442.1	11891	17610.7	0.804564	0.614274	-0.11699	1
ENSG00000000005	TNMD	116.872	5.46964	10.2441	70.4388	16.194	16.1498	19.9904	22.2351	25.6776	94.4411	36.5446	76.0043	118.219	26.0473	52.5166	14.1142	44.1869	6.46581	27.4363	232.658	17.1468	40.3456	462.369	0	11.6652	22.3875	0	20.242	29.9504	13.3551	0.297453	1	1.01349	1
ENSG00000000419	DPM1	16029.1	7922.22	4499.22	5333.01	5918.9	7109.77	7732.3	6655.46	4195.44	5676.96	6084.95	3742.27	4706.57	4893.99	5027.27	3476.21	5401.84	13737.7	8134.17	6829.16	5337.32	5932.82	9622.5	2705.53	4691.15	7245.17	10987.2	5775.72	5174.99	10342.2	0.184828	1	-0.259009	1
ENSG00000000457	SCYL3	4119.75	2549.94	3800.57	4049.14	3286.76	2874.01	2632.74	4630.63	4805.28	3092.48	3703.93	2956.64	2979.48	2967.07	2587.64	3774.96	4183.8	5088.59	5378.88	4010.85	5381.74	3085.76	3980.3	1381.68	4713.31	4895.87	2868.22	4898.57	4572.42	5880.92	0.258305	1	-0.223683	1
ENSG00000000460	C1orf112	1513.5	1311.62	1279.49	1143.72	1349.08	994.179	1437.31	1259.51	1442.94	1339.46	2021.2	1594.58	1056.58	1282.68	1575.5	1210.88	1192.46	1808.27	1479.5	1609.34	1800.41	1485.39	2342.38	2146.43	1641.87	1765.12	1060.54	1371.4	1372.72	1627.99	0.018869	1	-0.144683	1
ENSG00000000938	FGR	2986.09	1417.73	1450.57	1711.59	2559.27	1144.69	1242.07	899.445	2194.01	2162.27	2882.52	1953.54	1409.39	2588.52	2702.22	1372.02	1755.85	1208.03	624.861	810.735	2344.43	2110.07	564.875	713.334	1334.5	1225.02	1850.75	1813.35	1264.33	1213.31	-0.874969	0.701931	-0.0638713	1
ENSG00000000971	CFH	42477.3	9673.6	11233.7	7730.11	14499.2	4540.02	4926.98	6297.55	10213.3	9787.93	16266.3	15532	7706.37	13295.7	11620.5	10761.5	10196.1	9492.89	10535.5	12159.6	10094.8	17276.6	7530.94	2127.15	10627.6	7639.75	10758.4	18475.9	7821.32	12437	-0.70944	1	-0.0634566	1
ENSG00000001036	FUCA2	12622.2	14900.4	8220.91	7415.68	8062.73	12945.6	19153.5	8277.19	7373.76	5812.76	7577.66	4750.64	10637.8	8222.83	6459.54	10159.9	10554.3	34408.9	11202.9	7666.3	10019.2	7525.79	15251.6	4010.09	5903.16	21250.7	11125.3	10094	11672.8	19302.1	0.927386	0.526792	-0.517124	1
ENSG00000001084	GCLC	13230	10633	9536.26	15529.2	10706.1	12127.8	7483.76	9800.65	10939.4	16425.3	18206.5	12125.3	10761.6	14653.6	8211.68	10932.6	12931.1	8238.52	14607.1	24314.9	11067.5	13059.2	17271.2	30287.8	11083.7	12177.4	14569.9	15115.7	12472.9	10401.6	-0.176345	1	0.285665	1
ENSG00000001167	NFYA	4908.64	8819.24	11720.3	10745.2	10204.1	8715.7	8563.24	11679.9	9350.94	8118.23	8329.92	7249	6522.34	9750.36	6015.54	9645.87	7857.12	8090.89	9977.2	9152.89	11719	8319.93	10427.3	5713.1	9016.59	10314.4	6725.69	8862.63	8166.46	9689.8	0.162454	1	-0.122633	1
ENSG00000001460	C1orf201	1396.63	1480.08	1655.45	2288.17	2275.88	4733.17	2971.91	3028.99	1375.18	2323.37	1811.49	2284.64	3535.47	2634.83	2368.02	2080.08	2965.17	977.415	2486.41	2209.54	2301.56	1919.78	3210.41	4704.15	2362.78	3291.67	6092.93	2658.45	3094.16	2042.66	0.27942	1	0.179076	1
ENSG00000001461	NIPAL3	5329.38	19490.5	8641.95	22056	27087.5	126621	35521	38266.6	10462.9	18882.7	23187.8	18703.1	34085.7	43360	14360.9	44905.5	61671.5	9189	23994.4	31037	23187.1	9457	21661.5	73711.2	20522.5	27299.5	14427.3	56255.9	26200.1	11676.4	0.431198	1	1.01886	1
ENSG00000001497	LAS1L	10839.9	10954.6	10002.4	8356.8	10057.7	5918.56	8569.9	7899.91	9644.09	8623.77	6179.41	11587.3	8352.88	8689.37	11878.3	9213.63	7967.01	10658.9	7139.6	8229.39	7759.69	11109.8	8671.59	20140.4	9710.67	9973.65	6688.56	7479.42	8943.03	10701.5	-0.0677137	1	-0.182923	1
ENSG00000001561	ENPP4	19751.4	22573.2	9770.85	15147.2	8780.87	16519.3	24608.2	35906.1	11621.3	14015.6	17784.3	6716.97	8690.91	11596.2	6908.32	8839.6	12620.6	46631.4	24562.3	31413.8	16848.2	12272.5	40845.5	8804.21	16145.8	22195.1	31427.2	19835.5	21134.3	27638.4	0.829412	0.795096	-0.301756	1
ENSG00000001617	SEMA3F	9700.41	16201.1	27762.6	22927.5	16263.1	21364.2	12228.8	16477.6	18501.4	15861.2	12448.2	15574.1	14655.4	24529	14695.1	21229.5	19999.2	9843.12	13415.7	15982.8	8751.08	15399.2	9408.77	3406.01	21668	20337	7459.46	18647.9	9932.11	11470.7	-0.263775	1	0.266166	1
ENSG00000001626	CFTR	280.494	1231.76	1663.65	2208.29	2115.81	1443.14	235.887	2252.2	2105.57	9416.95	10684	1590.82	5347.54	5266.76	1470.46	4101.35	5736.15	4571.33	2161.29	3182.28	13375.2	6938.09	6191.81	694.055	2706.9	5050.49	4000.06	12895.8	3562.67	1481.75	0.19303	1	0.111341	1
ENSG00000001629	ANKIB1	14866.2	10885.7	12830.8	13982.5	11774.3	11240.9	16488.8	14181.7	12541.4	14931	17223.7	11529.3	9862.01	14904.8	10221.6	12323.5	13647.3	22588.3	21154.1	15167	21312.6	15383.1	29240.5	6728.47	11991.8	17623.2	12228.9	18707	13067.6	14342.1	0.273886	1	-0.179055	1
ENSG00000001630	CYP51A1	356.461	1009.69	591.086	747.958	743.055	2017.43	1492.62	1599.49	526.391	686.396	811.29	398.834	382.363	916.285	286.454	1002.11	948.855	901.981	1250.41	980.59	846.426	414.215	1286.78	205.646	556.429	1886.85	846.653	1192.59	1058.96	1753.53	0.965128	0.754286	0.166832	1
ENSG00000001631	KRIT1	11973.6	6027.54	7407.53	7956.67	8007.92	7414.68	8539.92	8724.04	8111.99	10532.3	10612.5	9338.74	8051.79	8193.89	7419.16	6453.71	7643.16	10899.2	14981.6	10431.1	9073.75	9887.35	15694.4	4459.94	8573.9	9781.95	10918.9	10412.8	8393.94	9317.86	0.0800344	1	-0.0148749	1
ENSG00000002016	RAD52	2185.51	1410.07	2132.83	1573.62	2269.65	2122.08	1511.28	1121.8	2749.65	2675.83	2677.31	4599.39	2920.37	2273.06	2716.54	2398.24	2113.41	1918.19	2426.74	2203.12	2557.98	2580.77	1677.18	4549.91	2621.16	1495.07	1620.52	2450.97	2489.45	1453.7	-0.23824	1	0.289004	1
ENSG00000002079	MYH16	23.3745	2.18785	24.5859	22.5114	11.8341	6.4599	0	13.628	28.5307	33.3322	22.489	57.1913	75.7337	51.5157	23.8712	24.1117	30.2331	6.46581	4.11544	4.99573	40.5287	34.2937	2.18098	19.2793	24.4969	8.39532	19.3096	23.6157	17.8276	1.33551	-0.683815	1	0.358344	1
ENSG00000002330	BAD	10623.7	18822.1	7025.42	6855.07	8555.4	11337.8	12009.6	10718	5744.66	4847.36	3724.74	5077.24	9097.28	6499.66	12919.1	5893.26	7059.43	15659.1	6090.85	6246.8	5681.81	5801.02	7764.3	17177.9	8401.25	9001.19	14410.9	6450.45	8118.69	15303	0.362223	1	-0.47732	1
ENSG00000002549	LAP3	16134.2	11949	11684.5	14330.3	13727.5	15081.3	16818.6	13239.2	14763.9	11582.3	13506.3	8362.73	8694.6	17220.7	6688.7	12174.1	11683.9	19237.9	15773.1	12679.2	13510.1	10029.2	18658.3	6734.9	8617.06	16656.3	13702.4	17816.3	13390.7	17003.1	0.296402	1	-0.195696	1
ENSG00000002586	CD99	62304.7	47274.1	44699.2	43989.4	35488.5	45437	67644.3	49542.6	38331	39286.3	34486.8	37479.9	76627.8	37865.8	74707.2	38294.2	44706.1	36066.3	36906.6	42381.6	31194.6	37717.1	38893.5	44111	39123.8	54559.1	49085.1	36889.4	55495.9	106050	0.18095	1	-0.210962	1
ENSG00000002587	HS3ST1	1601.15	2123.31	2425.81	3200.24	3692.85	3777.11	2504.14	1946.65	2771.76	2531.39	3488.6	2425.36	5724.36	4763.18	2621.05	2031.27	1957.01	4385.98	1365.64	1746.36	2401.32	2340.72	5664.02	295.616	3717.11	3825.47	6960.38	2415.55	1666.52	1460.38	-0.217718	1	-0.233972	1
ENSG00000002726	ABP1	146.091	1226.29	346.252	901.906	1122.99	20666.5	373.821	28945.1	276.035	891.327	850.083	145.988	326.948	1423.34	477.423	6259.06	2997.15	1528.09	2423.31	2926.07	2219.73	287.798	194.108	571.952	897.635	1325.76	199.038	13508.2	8667.06	21931.1	3.07998	0.619579	0.565064	1
ENSG00000002745	WNT16	2530.29	166.277	257.128	399.395	280.28	362.401	31.9847	129.107	300.286	306.162	580.216	224.25	367.586	1226.54	176.647	376.378	181.98	429.977	302.485	782.188	144.189	589.045	320.605	83.5436	485.271	255.358	778.326	195.673	411.461	182.297	-1.62723	0.735609	-0.217432	1
ENSG00000002746	HECW1	274.65	900.302	538.841	820.575	534.401	1626.6	333.84	1020.66	657.633	577.757	610.013	1427.53	932.818	1642.71	706.587	2929.28	4883.81	169.189	681.106	890.667	669.503	640.822	231.184	1291.71	706.326	590.471	585.23	841.73	712.391	231.043	-0.00017558	1	1.32822	1
ENSG00000002822	MAD1L1	4745.02	4097.85	5757.2	4768.78	4155	5155	6173.72	4298.54	4796.01	3335.07	2708.23	3792.69	6260.04	5537.65	8101.88	4639.45	4175.08	5387.1	3996.09	3255.07	3409.87	5702.17	4767.63	11304.1	4644.49	5600.38	3449	3808.87	5078.73	4501.34	0.00131715	1	-0.382812	1
ENSG00000002834	LASP1	25367.2	22537.1	31615.4	35658.7	28847.1	31975.9	33472.7	22208.5	33484.3	27604	30608.6	21525.8	16443.5	38214.2	28664.5	27372.1	30759.9	32522	15765.6	24536.2	26919.6	31102.4	21849.1	24921.7	28089.7	36198.5	29353.6	32535.7	30568.6	22251.6	-0.284058	1	-0.023484	1
ENSG00000002919	SNX11	8093.41	5385.4	3415.39	3676.61	4607.81	4652.42	4243.3	2912.8	3048.51	3179.52	3063	3450.29	2844.63	3934.87	4306.36	3589.12	3862.86	8083.34	3163.4	3873.12	3992.86	3910.16	4630.23	2249.25	3708.94	3992.68	2755.34	3520.42	2987.19	5595.13	-0.040628	1	-0.106242	1
ENSG00000002933	TMEM176A	8993.33	3516.98	3248.41	4472.5	3837.97	2492.23	597.048	3555.46	5460.78	4487.5	7178.48	5853.83	2968.39	7963.52	7156.58	3354.47	2723.31	3241.53	1295.68	1549.39	2229.86	3025.25	854.946	4324.99	1474.48	3328.05	4080.27	5364.13	2048.75	2487.39	-1.06508	0.475709	-0.139486	1
ENSG00000003056	M6PR	10652.9	8953.79	11489.8	14752.2	13289	13879.1	7991.51	10340.7	15423	13865.6	16466.4	11492.4	5678.18	14805.8	5619.27	13532.6	14214.2	13876.7	12240	13551.3	15104.7	10593.4	14407.6	3303.19	12635.7	10514.4	10219.2	16773.9	11597.9	11979.5	-0.103855	1	0.189451	1
ENSG00000003096	KLHL13	6276.05	1734.97	2378.69	7674.92	4643.94	2224.14	3413.04	2943.64	5769.62	5558.45	6278.92	3648.2	2362.52	6062.07	2539.89	3641.46	3419.83	3800.82	4489.95	5770.78	2905.6	6517.83	6894.09	591.232	6460.75	2335.3	7297.55	4127.68	3308.09	1863.04	-0.878113	0.445641	-0.0127326	1
ENSG00000003137	CYP26B1	724.609	196.907	417.96	721.816	1954.49	1967.04	335.173	1648.98	1018.55	1656.11	719.647	639.64	978.997	802.256	324.648	1245.58	1083.74	425.666	489.052	952.043	551.814	621.994	266.08	822.583	1268	1030.53	808.034	667.986	777.283	767.919	-0.46453	1	0.733471	1
ENSG00000003147	ICA1	8742.06	5351.49	13836.7	5062.88	6964.66	16352.6	12997.8	16167.1	6869.48	4349.85	5227.56	2225.95	15676.9	6203.3	7490.77	8390.89	7546.65	26828.8	16716.9	7806.18	10997.3	4964.52	15908.1	18758.8	5731.1	18568.4	18308.5	11296.7	14287	18505.5	1.31269	0.201859	-0.730241	1
ENSG00000003249	DBNDD1	1495.97	6133.65	9825.14	6163.03	8603.99	5427.61	17265.1	5657.75	3074.9	1291.93	2220.79	1612.64	5312.44	5033.49	13081.4	4894.1	3216.92	10101.8	7830.31	1866.97	4339.69	2186.73	12534.1	9633.22	1983.66	11934	4245.15	6423.46	10556.1	4114.71	0.848902	0.517692	-1.4428	1
ENSG00000003393	ALS2	5861.15	5151.3	6509.12	7020.64	6770.33	5924.38	6160.39	7128.14	7430.11	6633.1	7559.67	7221.91	5866.59	7068.07	6755.54	6401.37	6387.33	5271.79	8289.18	5733.67	7776.05	5649.72	7232.14	6175.8	6869.62	7442.46	4861.57	6789.51	6679.64	5478.27	-0.0499005	1	-0.0406519	1
ENSG00000003400	CASP10	3675.64	998.756	1530.47	1654.22	2853.25	1160.84	1308.71	1521.31	2451.5	1866.6	2898.27	2217.67	2563.86	3030.74	2119.76	1754.86	1733.17	6632.85	1313.51	1503	2169.84	2303.73	1568.13	1227.45	2216.97	3391.71	1642.8	2596.04	1695.05	2980.19	-0.241937	1	-0.421282	1
ENSG00000003402	CFLAR	14322.7	11036.6	11736.7	10303.7	12972	8045.16	8253.39	9703.1	13544.9	13777.3	14493.6	17170.9	14771.8	14910.6	13387	11290.2	12520	8040.24	10266	12495	14807.8	13535.3	10093.6	15641.9	11898.5	7930.08	6455.36	13317.6	11563	7227.79	-0.341265	1	0.154577	1
ENSG00000003436	TFPI	12569.6	2779.67	4876.21	3236.55	6751.64	3817.16	3530.98	2341.14	4640.52	5071.43	9168.76	6799	4213.38	5403.36	5910.5	4504.19	4166.94	2425.76	6247.93	3402.8	2786.35	6670.47	11046.7	3637.36	3279.08	3423.19	10860.9	6636	7326.43	3539.77	-0.366091	1	-0.283573	1
ENSG00000003509	C2orf56	4575.56	1499.77	2363.32	2176.34	2649.58	2472.85	2673.39	2257.22	2352.36	2602.99	2690.81	2706.81	2924.06	2207.07	3160.54	1877.78	2322.14	5564.91	2393.81	2465.03	2553.31	3164.44	3725.12	3431.71	2642.74	2609.55	1954.73	2508.32	2487.31	3517.07	-0.0232584	1	-0.154597	1
ENSG00000003756	RBM5	35394.8	25292.7	42905.5	29703.4	50064.9	28423.6	26685.2	31767.5	49601.3	39296.1	36766.7	61389.6	39122.9	32599	60876.3	38331.8	38350.7	37123.5	35051.9	35843.6	39209.9	49100.6	21284.2	87695.1	39793.4	28924.7	23666.2	31017.5	40331.7	26302.2	-0.333581	1	0.0745826	1
ENSG00000003987	MTMR7	373.992	132.365	285.811	392.859	396.13	395.346	1583.91	239.565	626.249	844.415	676.918	436.46	1034.41	346.139	592.005	389.905	650.593	438.598	1028.86	480.303	1578.28	592.407	737.173	809.73	452.025	193.092	1007.07	472.314	287.381	399.318	0.277056	1	-0.0714874	1
ENSG00000003989	SLC7A2	7403.87	32533.4	9335.48	17373.7	20811.1	19826.1	23380.2	28391.3	31753.2	20729.5	27574.3	11664	26857.8	20258.4	7089.74	29285.8	27757.5	27911.8	52596	52921.9	33758.8	10983.4	20837.1	3161.8	12146.9	13347.2	16373.1	29517.9	17039.6	20649	0.577055	1	0.296018	1
ENSG00000004059	ARF5	28061.1	48062.8	22392.6	18156.5	19635.2	20113.6	24578.3	21707.9	13547.8	10674.3	9349.23	11057.5	14561.2	15033.3	27580.8	17612.2	14172.4	41940.5	17380.2	13721.1	12929.4	17729.2	29436.7	18129	15370.6	23498.5	27850.4	14989.2	19077.7	30760.2	0.443578	1	-0.691845	1
ENSG00000004139	SARM1	1811.52	5599.81	4874.16	5202.3	5098.61	4417.93	5534.02	5413.88	5681.89	4335.03	3606.67	5102.82	2866.8	5303.8	3747.77	5711.54	3910.54	2087.38	4026.96	4381.97	4330.33	3483.84	2170.08	9170.52	6173.21	4061.24	1739.35	3586.21	4441.21	3375.51	-0.114596	1	0.0312268	1
ENSG00000004142	POLDIP2	18325.6	32590.3	23438.6	19275.5	19691.9	24181.4	26120.8	25241.1	16666.2	13329.8	12275	12827.4	18933.4	17193.5	19159	21212.5	16613.1	24885.8	19538.7	18550.6	16003.4	14016.1	24745.4	17242.1	17113.4	28421.7	12956.8	19165.8	19787.2	32531.7	0.501251	1	-0.29681	1
ENSG00000004399	PLXND1	9443.29	22771.2	23100.5	35159.1	25011.6	12543.8	28060.6	14165.2	32689	25727.5	27373	30722.3	13726.3	46478.2	31887.1	26735.8	20245.1	5299.81	10034.1	15758.7	23729.5	27437	5943.18	24690.4	24222.7	17424.5	17897.1	19118.6	24755.4	10330.2	-0.772617	0.758793	-0.0242996	1
ENSG00000004455	AK2	15655.1	18205.1	13939.2	10472.9	10587.1	12614.9	16384.8	11379.3	10930.8	10407	9918.2	9471.94	10602.7	10114.4	13998.1	10289.8	11131.6	22564.6	9379.78	9972.18	13053.4	12825.9	18189.4	21098	9599.85	16638.8	11080.8	13815.2	11224.3	20868.7	0.456168	1	-0.357492	1
ENSG00000004468	CD38	864.856	2718.41	2724.94	1719.58	932.4	34355.7	1447.97	23673.2	1009.99	1186.38	6050.66	2358.39	20928.4	2099.99	658.844	9458.27	14793.9	1042.07	2765.58	1699.26	5394.99	578.287	630.304	49534.9	477.689	9525.2	1669.54	16642.3	12737.5	22158.8	2.66355	0.419994	0.377178	1
ENSG00000004478	FKBP4	33700.2	91852.7	44484.1	33608	40513	43929.9	69022.3	28236.4	27280.3	17917.3	25125.2	18001.7	42305.6	30248.4	16151.2	32897.2	24566.1	48323.3	44897.4	34893.7	30857.9	25836	52169.1	42491.6	28153.3	50840	21565.9	28089.2	34763.8	57051.7	0.771879	1	-0.500019	1
ENSG00000004487	KDM1A	16408.9	27241	21483	18721.5	14368.4	17667.2	19666.6	22795.3	17068.5	14161.2	16079.1	12758.9	14618.5	16375.6	13530.2	20724.9	16259.6	11705.3	24140.5	20846.5	21124	13895	25613.5	19067.2	15653.5	25933.2	20065.7	20758.2	20834	25585.1	0.484805	1	-0.25658	1
ENSG00000004534	RBM6	13855.2	12881	20046.7	10889	20218.8	14757.6	11411.2	11284.7	15942.2	15376.6	15181.2	25747.4	35336.3	14961	37391.8	14518.2	16502	10617.9	11417.6	14259.9	17837.3	24473.6	10852.6	85959.9	17544.4	13883.8	8589.81	13526.7	17633.6	10538.5	-0.247713	1	-0.157471	1
ENSG00000004660	CAMKK1	2734.81	2930.63	3887.65	4715.04	3878.46	1606.58	5145.54	1652.57	5266.77	3035.7	2804.38	4003.39	3528.08	6023.87	3671.39	1881.3	1212.81	2295.36	1551.52	1869.12	1642.19	2026.69	1620.47	7300.43	2982.2	3162.24	1333.85	2132.16	1546.01	1162.56	-0.671396	0.84934	-0.365275	1
ENSG00000004700	RECQL	5738.44	3440.4	3750.38	4304.03	4370.51	3833.95	3574.29	3554.74	4788.88	4996.74	6362.69	3916.1	2065.13	5230.87	2520.8	4199.56	4114.03	5936.69	5803.46	5138.46	4189.26	4444.06	6327.04	854.715	3822.68	3652.67	2837.03	7145.43	3729.53	4592.82	-0.0683148	1	0.0584732	1
ENSG00000004766	CCDC132	8531.69	3832.03	6455.85	5664.87	6606.52	6314.56	6947.35	6282.49	7108.42	7329.37	7087.4	5133.67	7442.22	6071.33	6473.86	4790.59	5282.07	8482.07	10243.3	6203.27	6078.52	6719.55	10689	2281.38	6281.69	9061.35	6752.43	7177.48	6170.49	7057.51	0.14344	1	-0.19453	1
ENSG00000004776	HSPB6	31000.4	42513.3	26786.4	67917.5	98534.1	95319.1	12606.6	30162.2	59626.3	76747.3	54258	111835	45905.7	54839.3	77271	54890.7	39408.3	18532.1	39435.5	85701	22828.6	31035.8	29698.5	19536.4	87215.8	21543.1	48345.4	31248.6	50412.2	32038.9	-1.01053	0.383152	0.95523	1
ENSG00000004777	ARHGAP33	1262.22	5742.02	2797.67	3100.76	5416.89	2011.61	6834.73	3339.57	4301.72	4162.82	2827.43	7702.02	2835.4	3754.28	8488.59	3415.63	4194.26	1534.55	1912.31	2627.75	5158.83	7356.34	1350.03	61905.8	4307.95	1756.02	2655.82	2262.04	3343.03	1866.38	-0.515732	1	-0.505498	1
ENSG00000004779	NDUFAB1	15216.8	15750.4	5794.08	7436.01	6251.5	8914.67	12648.6	8101.46	4938.66	5084.39	5178.09	4862.02	6163.99	6036.02	6550.25	4846.46	5375.68	12108.3	8211.68	7313.74	5657.65	4132.06	8095.81	5449.61	6535.99	10960.1	15701.7	4713.01	6984.85	14601.8	0.417096	1	-0.393955	1
ENSG00000004799	PDK4	15976.5	8668.28	6511.17	13724.7	30930.5	101679	10199.8	36540.1	10564.9	57583.8	47850.4	25608.2	49326.7	35184.1	18304.4	20920.8	36854.7	7124.25	27313.5	73554.9	14653.5	16968.7	35968.8	4537.06	10634.6	13871.2	66829.1	16497.2	30082.3	12528.4	-0.140494	1	1.41454	0.878249
ENSG00000004809	SLC22A16	23.3745	27.3482	37.9033	40.6657	9.96553	56.8472	223.227	37.2976	138.374	78.3923	75.3381	23.328	253.062	74.09	4.77423	65.8662	18.605	1865.39	50.7571	75.6496	294.612	25.5522	13.0859	44.985	214.639	314.125	0	59.0392	96.269	116.857	1.86897	1	-1.71393	1
ENSG00000004838	ZMYND10	140.247	341.305	792.896	858.336	200.556	378.55	273.203	121.217	193.295	138.267	100.638	257.361	709.311	960.276	463.101	173.487	168.026	579.768	126.893	142.021	311.759	231.987	593.228	546.247	94.4879	931.181	1452.68	92.7759	218.923	126.874	0.0395762	1	-0.928863	1
ENSG00000004846	ABCB5	23.3745	24.0664	172.101	58.82	36.125	124.676	51.9752	63.1189	337.376	501.217	160.234	145.236	633.577	43.9909	0	141.73	84.8853	21.5527	111.117	74.9359	74.8222	59.1735	63.2485	0	34.9955	132.226	35.6485	26.9893	19.2538	108.176	0.48695	1	0.969862	1
ENSG00000004848	ARX	274.65	86.4203	146.491	365.991	700.701	134.366	2429.51	645.535	191.156	235.794	1614.15	180.604	179.175	2442.08	720.909	345.21	181.98	1564.73	270.247	921.355	889.293	1160.61	4183.13	1407.39	1080.78	551.293	5571.57	2063	1589.51	327.2	0.207361	1	-1.89584	1
ENSG00000004864	SLC25A13	6299.42	7700.15	6267.36	4747.72	4488.22	4549.71	8307.36	7998.89	5085.6	3711.6	5983.75	3262.92	5290.28	5959.62	4564.17	5537.47	4539.62	4997	12712.6	5370.41	6866.5	3738.02	11683.5	2384.21	5037.02	10164.6	7095.55	7783.05	6218.27	9161.61	0.712856	0.984459	-0.698665	1
ENSG00000004866	ST7	10495.1	7795.33	8479.07	7185.48	10107.5	8682.11	6257.68	8330.27	7796.01	7149.13	6970.46	5894.47	9198.88	8399.95	6521.6	6187.31	6600.12	12101.8	9321.47	6236.81	5670.9	5778.83	8036.93	1754.42	6974.6	9069.05	8831.93	8182.83	8617.86	13359.1	0.184084	1	-0.239982	1
ENSG00000004897	CDC27	12885.2	13560.3	10275.9	11228.1	10856.8	11747.3	14323.8	13435.7	10947.2	15255	18371.2	11068	11047.9	13421.3	10722.9	9972.27	12655.5	16092.3	17985.2	15301.9	15764.9	14387.2	24952.6	6901.99	12142.9	16063.8	13923.7	16913.9	13554	17192.7	0.24441	1	-0.0678183	1
ENSG00000004939	SLC4A1	11.6872	7.65749	14.3418	24.6899	3.73707	7.10589	18.6577	8.60713	2.85307	6.78988	43.8535	7.52517	103.441	9.84008	9.54847	7.0571	6.97687	3.23291	6.85907	0.713675	37.4111	30.9316	2.18098	109.249	5.83258	3.49805	31.1925	5.0605	6.41793	6.67756	0.0026942	1	-1.79117	1
ENSG00000004948	CALCR	40.9053	14.2211	7.17089	23.9637	18.0625	8.39787	15.326	8.60713	15.6919	10.4935	69.1536	54.1813	297.393	35.3085	23.8712	15.8785	29.6517	16.1645	32.9235	19.9829	30.3965	9.41397	6.54295	6.42643	28.5797	20.9883	109.916	67.4734	23.5324	40.0653	0.394949	1	-0.633514	1
ENSG00000004961	HCCS	6147.49	4720.3	3364.17	3696.22	3388.28	3109.8	8091.47	4533.09	3124.11	3872.7	3963.12	2815.17	2665.46	3187.03	2301.18	3403.87	3541.34	5440.98	4096.92	3880.97	3773.07	3530.24	6769.78	1934.36	3378.82	6101.3	5152.7	4112.5	3974.13	5398.81	0.409999	1	-0.320316	1
ENSG00000004975	DVL2	9379.01	14475.9	9650.99	10886.1	9487.8	12294.5	8737.16	8635.82	11178.3	10362	8159	10545	5532.26	11707.4	10789.8	10364.5	10172.3	5035.79	6431.06	10791.5	6552.4	11236.2	7315.02	3277.48	11896.7	10517.9	6225.13	8658.52	8943.75	7709.91	-0.31096	1	0.286282	1
ENSG00000005001	PRSS22	560.988	748.246	1694.38	1559.09	945.479	2740.94	2557.44	2664.62	2206.85	1538.22	1025.5	975.263	1499.9	1809.42	754.329	1690.76	2167.48	2525.98	539.809	567.372	1898.61	1644.75	787.335	1060.36	2158.64	1362.84	1436.34	1980.34	845.741	2297.08	0.164079	1	0.103753	1
ENSG00000005007	UPF1	13574.7	57944.2	40308.6	42138.3	38129.4	33227.2	32098	47387.3	34099.2	25066.4	25915.7	30564.2	22925.2	39502.7	31266.5	43623.4	38512.3	19244.4	44716.3	35989.9	39644.9	31547.5	27696.3	18688.1	37245.7	43758.5	18388.7	35015.3	39119.4	39135.2	0.255774	1	-0.106471	1
ENSG00000005020	SKAP2	11348.3	13000.2	5422.22	6093.31	4965.95	5309.39	7715.65	8361.82	6074.19	6504.71	10479.3	3667.77	5301.36	6057.44	5714.76	4632.98	5772.2	6721.21	16940.5	9568.96	8339.56	6876.23	22928.7	3765.89	7353.14	8308.57	11379.3	10222.2	6087.05	9675.78	0.440362	1	-0.513068	1
ENSG00000005022	SLC25A5	44060.9	72504.4	39618.1	31613.9	31695.4	18320.9	32208.6	39682.4	24674.8	20404.8	23061.3	19368.3	18802.3	27349.1	16036.7	32129.8	17825.3	50786.8	33738.4	30887.9	25883	14437	47839.9	15989	35842.4	49507.2	41956.8	27095.6	33684.9	60791.8	0.596385	1	-0.709807	1
ENSG00000005059	CCDC109B	7707.74	1119.09	1646.23	1746.45	2030.48	786.17	4241.97	1026.4	2300.29	1448.71	2860.6	1506.54	999.316	2451.34	1575.5	1060.33	1212.23	3334.2	1105.68	1001.29	1362.39	2123.52	1701.17	411.292	2432.19	1345.35	4022.34	1637.92	1565.98	1447.03	-0.785245	1	-0.799337	1
ENSG00000005073	HOXA11	4441.15	1970.16	3999.31	4382.45	2112.07	2439.26	6648.82	2954.4	3089.87	3973.32	2718.35	3614.34	2831.7	2821.79	4850.62	3258.61	4144.26	3446.28	4594.89	3684.71	2250.12	5683.35	4614.96	1163.18	4426.35	2122.62	4001.55	2577.48	3897.83	5362.08	-0.111642	1	-0.0132932	1
ENSG00000005075	POLR2J	8993.33	12432.5	7642.12	6781.73	6033.5	9516.08	5969.15	7000.46	5053.5	4854.15	3130.47	3899.55	6232.33	5273.12	11138.3	5743.89	5719.29	10609.3	6674.56	6456.62	4277.34	4665.29	5149.3	12448	5315.82	11228	12716.1	5463.66	5507.3	12071	0.390043	1	-0.319958	1
ENSG00000005100	DHX33	3669.79	6905.96	6183.36	3917.7	3259.97	4558.75	7337.83	6346.32	6288.17	5081.3	5536.22	5093.79	3930.77	5332.17	4091.52	5769.76	4796.02	3808.36	4418.61	5211.97	5101.94	4540.89	9284.45	7178.32	4449.68	7095.45	3352.45	6143.45	3875.01	2924.1	0.329418	1	-0.102796	1
ENSG00000005102	MEOX1	502.551	343.493	1198.56	792.254	763.608	349.481	865.586	337.83	1072.75	729.604	1112.64	953.44	991.927	629.186	2434.86	941.534	346.518	593.777	441.038	368.97	1064.66	1056.38	412.206	295.616	226.888	1088.59	790.209	610.634	618.974	563.586	-0.487724	1	-0.48138	1
ENSG00000005108	THSD7A	10769.8	3146.13	17698.8	10048.8	7643.56	3124.66	2823.32	6356.36	6087.74	9669.41	9700.06	13086.3	4937.47	7236.51	9257.24	6578.39	8175.73	3057.25	23056.8	8713.97	4234.47	11222.8	47257.6	1278.86	7152.5	2699.1	52450.9	7185.91	13971.8	3077.69	0.34082	1	-0.440334	1
ENSG00000005156	LIG3	4172.35	31770.9	10972.5	13388.4	13653.4	9822.28	19656.6	15972	11449.4	8473.16	8225.91	8099.35	13911	12441.9	8832.33	14340.6	10644.4	7284.82	14445.2	13075.2	20979.8	8399.28	13973.6	6998.38	11277.9	17221.6	6868.29	10053.5	12616.9	14944.4	0.5966	1	-0.370434	1
ENSG00000005175	RPAP3	10641.2	6920.18	5018.6	5402	4924.84	6267.4	9094.32	6376.45	4831.67	6321.38	8203.98	4074.88	5096.33	5153.31	3719.13	3759.08	5278.59	13375.6	9550.57	6926.22	6978.73	7213.79	14084.8	1606.61	5007.86	8865.46	6511.8	7729.07	4792.77	8696.85	0.367705	1	-0.270862	1
ENSG00000005187	ACSM3	9010.86	40940.2	10204.2	3906.08	6592.2	6738.97	18465.2	8901.92	3282.46	1987.58	5202.82	2538.99	2654.38	4110.84	1527.76	10014	4023.91	11146	9808.47	5705.83	3821.39	2032.07	2824.37	5295.38	2786.23	22984.3	6147.89	12118.2	12627.6	11590.2	1.60649	0.276587	-1.12202	1
ENSG00000005189	AC004381.6	1764.77	3336.48	1882.87	1361.57	960.428	3870.77	1789.81	2555.6	685.45	953.053	1244.2	837.552	1908.12	1081.25	2239.12	1761.92	1819.22	2684.39	3548.88	3659.01	1539.31	813.636	4706.56	3740.18	1024.79	2799.14	745.649	2631.46	2773.26	2537.47	1.10494	0.308931	0.0730556	1
ENSG00000005194	CIAPIN1	7812.92	12861.3	7958.66	5222.63	6803.96	6974.76	10620.3	8728.34	4259.63	4048.01	4656.34	4477.48	5548.88	5196.72	5662.24	6673.66	5093.7	9089.86	6806.25	5072.8	4530.64	3805.93	9749	6227.21	5046.35	12707.7	7342.11	5468.72	6904.98	12209.2	0.773922	0.78321	-0.503308	1
ENSG00000005206	AC004410.1	4020.41	10137.4	13841.9	8722.79	10984.5	11611.7	8971.71	10491.4	9174.76	8866.97	6555.54	13729.7	8238.35	9334.76	19435.9	11986.5	10579.3	6505.69	6064.79	6447.34	11104.1	11564.4	5406.66	36694.9	8649.72	11950	5428.98	6878.91	10934.7	9842.72	-0.00115034	1	-0.0574537	1
ENSG00000005238	KIAA1539	3436.05	7371.98	6277.6	6483.27	7207.57	7704.73	8244.06	9338.02	5092.73	5125.13	4614.18	5215.7	7222.41	6211.98	9672.6	6136.73	6390.81	4131.65	4568.14	5228.38	5490.86	4048.01	6383.74	13232	4752.97	7768.47	3774.29	7287.12	6526.33	6948.67	0.271472	1	-0.160103	1
ENSG00000005243	COPZ2	5867	2808.11	1340.96	2442.12	2218.58	3237.7	1528.6	1327.65	2011.41	2844.96	1598.97	2603.71	2482.59	2549.16	4000.81	1743.1	1882.59	2962.42	1085.1	2776.91	1149.61	2396.53	2183.17	629.79	2912.79	1770.71	3163.81	1185.84	1637.29	2140.16	-0.69853	1	0.330123	1
ENSG00000005249	PRKAR2B	24952.3	7434.33	6884.06	10503.4	12199.7	6893.36	6972.67	8152.38	7691.88	10592.8	13587.3	12751.4	5077.85	9671.06	11926	7131.78	8874	16754	20694.5	11109.8	12425.9	18271.2	35170.6	5269.67	10526.1	12688.8	15247.2	11963	7441.24	8073.83	-0.154108	1	-0.295772	1
ENSG00000005302	MSL3	12587.2	9475.6	6198.72	5712.8	6069.63	3915.99	10405.7	6591.63	7230.39	6194.23	8196.11	6721.49	6550.04	9280.93	5867.53	4875.28	5229.75	7646.9	7768.58	5527.41	7179.03	6634.16	11766.4	5854.48	6789.71	9925.37	7414.9	6271.65	7168.83	6819.79	0.0788019	1	-0.421576	1
ENSG00000005339	CREBBP	18430.8	57727.6	49837.7	79291.5	53681.2	33581.2	34758.1	50429.2	65224.7	58473.2	63977.2	65475	33851.1	72098.8	37635.3	56455	51605.6	13440.3	52754.5	51290.4	55088.6	34599.7	24621.1	79385.7	51854	39711.3	44539.9	54091.7	51584.5	27194.4	-0.341018	1	0.140059	1
ENSG00000005379	BZRAP1	4458.68	9983.18	9136.74	12670.3	15269.7	8590.38	8462.62	10843.5	14142.7	14518.6	9720.3	22753.9	7447.77	14207.3	18715	12675.1	13465.9	4496.97	7149.21	8544.83	13814	22373	4924.66	42253.8	14680	5497.54	5905.77	7990.53	11349.8	5320.01	-0.712767	0.852546	0.222931	1
ENSG00000005381	MPO	99.3416	61.2599	28.6836	46.4751	94.6725	48.4493	10.6616	27.9732	58.4879	56.7881	68.5914	187.377	269.686	64.2499	42.9681	49.9878	55.815	43.1054	27.4363	59.235	54.5579	53.1217	45.8007	32.1322	69.991	24.4864	10.3975	25.3025	49.2042	28.0457	-0.426482	1	0.602806	1
ENSG00000005421	PON1	0	31.7239	19.4638	23.2375	0	57.4931	21.3231	95.3957	46.3624	177.154	55.6602	45.151	317.712	43.4121	23.8712	695.124	1084.32	12.9316	116.604	149.872	16.3674	15.4658	30.5338	89.97	20.414	2020.47	41.59	15.1815	9.27035	24.707	3.1814	1	1.0467	1
ENSG00000005436	C2orf3	6977.28	9459.19	5828.91	4739	4843.87	6892.07	9791.99	7744.26	4810.28	6367.06	7617.02	4442.11	6016.21	6019.81	5700.44	4248.96	7091.99	8243.91	13152.3	6154.02	7609.26	7793.42	15509	13283.4	5647.11	8337.96	4723.43	8248.62	7521.11	4501.34	0.502374	1	-0.307492	1
ENSG00000005448	WDR54	2559.51	3844.06	3060.95	3541.54	1793.79	2373.37	1559.92	3163.84	1952.93	1404.89	1202.04	1678.87	1714.17	2248.75	3389.71	2178.29	1521.54	2326.62	1757.29	1616.47	2589.94	1516.99	1788.41	3913.7	2488.76	2335.3	4209.5	1651.41	1570.97	2611.59	-0.0425956	1	-0.484586	1
ENSG00000005469	CROT	8619.34	9211.96	5991.79	6155.77	7193.86	11602	10998.1	6743.68	5771.05	8522.54	8810.62	8189.65	6555.59	8816.71	6812.83	7702.82	8850.74	18496.5	17392.5	13160.9	7154.09	6913.21	14843.8	2615.56	7942.81	10324.8	7649.58	17274.9	7511.84	10473.7	0.583125	1	0.0927413	1
ENSG00000005471	ABCB4	1209.63	318.333	520.402	356.551	330.108	271.962	225.892	256.062	375.179	321.594	597.082	265.639	472.874	615.873	171.872	289.341	189.538	443.986	197.541	234.799	358.523	261.574	152.669	212.072	426.945	401.576	355	420.022	340.151	371.94	-0.449692	1	-0.587785	1
ENSG00000005483	MLL5	19330.7	21332.7	31909.4	45583.3	37915.7	29678.7	25618.4	38255.8	40317.4	43928.7	48554.8	37858.4	23688	45269.6	36331.9	33954.6	36607.1	21999.9	50877.8	42490.8	33703.5	30206.7	40503.1	55492.2	40496.8	34995.9	51115.6	45328.6	37545.6	26268.2	-0.205504	1	0.0636029	1
ENSG00000005486	RHBDD2	17431.5	42906	28524.8	25780.6	20581.9	43005.5	25885	39135.2	18460.8	16631.5	15254.8	19285.5	34588.2	22643.2	39669.1	26843.4	23788.2	17799.3	21378.3	23808.9	22198.8	12262.4	25255.8	15507	16987.4	41909.5	41416.2	19181	26065.4	48649.3	0.605188	0.920082	-0.145055	1
ENSG00000005513	SOX8	461.646	1990.95	1059.24	2113.89	1575.8	567.18	2751.35	697.895	2233.95	816.638	860.203	760.043	633.577	651.761	773.426	805.097	660.477	1172.47	859.441	286.897	515.182	874.154	1182.09	2487.03	730.823	1035.42	1939.87	694.976	243.168	510.165	-0.180928	1	-0.893634	1
ENSG00000005700	IBTK	15509	22149.8	15575.2	17965.5	15634.7	17795.1	24410.3	18367.6	16747.5	17794.4	23952.4	12715.3	11203.1	14900.8	10565.4	16171.3	19912.6	15202.2	36161.7	23383.6	23743.6	13529.2	25264.5	12672.9	13007.8	21066	21022.2	30639.7	20887.5	29193.6	0.522046	1	-0.113921	1
ENSG00000005801	ZNF195	7690.21	4592.31	6554.19	3916.25	4838.26	4601.39	6964.67	4166.57	3459.35	3844.31	5144.35	3996.62	5351.23	3182.98	4521.2	4495.37	4443.1	11461.7	6472.22	4239.23	4294.48	4691.52	9338.98	20738.1	2805.47	4781.14	4460.52	6253.09	4666.55	6019.15	0.4639	1	-0.535547	1
ENSG00000005810	MYCBP2	11909.3	40533.3	28477.7	34675.5	25302.5	34975.2	15715.2	32846.2	29532.8	31997	44308.3	30192.5	16753.8	43071.8	19593.5	38914.6	43566.5	9524.14	42168.2	43764.7	26976.5	19936.8	25918.8	30834	28072.2	34893.1	20261.7	49626.7	24871.6	12993.9	0.00690075	1	0.382363	1
ENSG00000005812	FBXL3	40882	21346.9	11724.4	14050.7	12327.4	20985.6	14609.7	17037.8	15064.9	21039.4	22272.5	12781.5	8825.75	15087.7	10226.4	13816	19240.5	30494.9	28041.9	23182.3	13836.7	20311.3	35414.8	10687.2	14310.8	19915.1	24725.2	27063.6	17997.3	21039.6	0.138776	1	-0.0118605	1
ENSG00000005844	ITGAL	6731.85	2548.85	5663.98	9618.16	5897.72	1501.28	1638.55	3132.99	12315.3	4496.76	7941.98	7378.43	3731.27	13252.9	4707.4	4328.35	4742.53	2195.14	1600.91	1116.19	3887.64	7190.93	1035.97	2512.73	5899.66	3066.39	2912.78	7771.24	6362.31	1708.12	-1.28794	0.122125	-0.36254	1
ENSG00000005882	PDK2	8286.25	6151.15	8305.94	15160.3	14564.6	12727.3	6530.21	11282.5	12967.9	13821.7	7392.69	13844.1	6437.37	15606.9	15993.7	12957.4	10378.1	4140.28	7038.09	11549.4	5797.16	9372.28	7099.1	7126.91	15189.8	9982.04	10883.2	7523.28	11225.7	10593.9	-0.632781	1	0.347278	1
ENSG00000005884	ITGA3	11792.4	14187.1	17165.1	24361.6	20720.2	21419.7	14465.8	21289	22407.3	36271.6	21253.2	30496.5	14714.5	26422.3	39974.7	24858.6	28496.5	12119.1	13062.4	27308.1	22394.4	32269.7	10442.6	16747.3	29679.7	18271	15576.9	22195.4	18611.3	19058.4	-0.543528	1	0.517469	1
ENSG00000005889	ZFX	15123.3	17097	12223.3	15179.2	14566.5	16834.5	27053.1	19046.1	15385.2	20035.1	24272.9	21669.5	30367.4	16001.1	30177.9	24444.6	20517.8	11133.1	27211.3	37874	19570.7	12189.1	21349.7	10565.1	17307	19209.2	12506.7	25830.5	27179.2	22307.7	0.251758	1	0.279971	1
ENSG00000005893	LAMP2	54234.6	75403.3	36004	42566.1	39477.8	49980.9	72207.5	70563.4	34680.5	34560.5	57580.2	24047.4	53216.8	44739.9	26783.5	50879.9	57355.1	81331.3	65516.5	56167	53165.8	29071.7	68404.4	11696.1	32534.2	96886.2	61101.6	72415.8	62935	120434	0.796674	0.735814	-0.360945	1
ENSG00000005955	GGNBP2	25051.6	11731.3	14287.5	11871.5	11077.3	14108.4	14583	15634.8	13925.8	14234.1	14223.7	13446.7	13388.2	11827.8	14790.6	13043.3	11721.7	18025.6	15711.4	12951.1	11671.5	15506.1	23046.5	13714	14641	16086.1	12771.1	14166	14757.7	18024.7	0.0348991	1	-0.162772	1
ENSG00000005961	ITGA2B	140.247	92.9838	85.0263	116.188	314.537	162.144	50.6425	83.2022	118.402	126.539	122.003	554.605	164.398	182.331	262.583	110.561	115.7	61.4252	51.443	157.009	117.689	237.366	30.5338	841.863	154.563	56.6684	50.5021	87.7154	41.36	79.4629	-1.1828	0.679869	0.670927	1
ENSG00000005981	ASB4	5.84362	24.0664	26.6347	93.6763	37.3707	20.6717	35.3165	45.1874	20.6848	36.4185	24.7379	27.0906	522.747	64.8288	23.8712	69.9829	61.0476	10.7764	17.8336	6.42308	43.6463	22.1901	34.8958	6.42643	66.4915	36.3797	10883.2	32.0498	12.8359	22.7037	0.642891	1	-3.94946	1
ENSG00000006007	GDE1	21025.3	27522.1	19383.9	30279.9	22258	35211.6	23640.7	34952.1	21954.4	22256.6	17556.6	16162.6	22842	17251.4	21832.6	23123.8	23387.6	28444.2	27996	27729.9	28641.3	16883.9	47290.3	11387.6	15958.5	29237.4	15011	24432.1	24443.1	35171.4	0.476869	1	0.0120896	1
ENSG00000006015	C19orf60	3365.93	7014.26	3344.71	4871.17	4621.51	5914.04	3522.32	5306.29	3845.22	2348.07	1718.72	3237.33	5118.49	5142.89	7414.39	3486.79	3009.36	5419.43	2338.94	2902.52	2112.95	3275.39	726.268	1458.8	5228.33	4508.99	5911.72	2725.92	3399.37	4877.29	-0.180339	1	-0.211049	1
ENSG00000006016	CRLF1	245.432	530.555	1187.29	224.387	444.089	301.032	170.585	530.056	562.768	258.633	513.311	90.3021	1220.98	624.556	2325.05	783.338	88.3737	423.511	308.658	192.692	1786.38	108.261	71.9725	212.072	484.104	1331.36	200.523	247.965	164.014	713.831	0.0490775	1	-1.68437	1
ENSG00000006025	OSBPL7	2290.7	1855.3	6508.1	5168.9	6510.6	5881.1	3856.82	4515.16	5348.08	4292.44	3832.12	6969.82	2781.83	4968.08	8302.39	6597.21	5326.84	2829.87	5044.84	5892.82	4854.87	4577.88	996.71	17704.8	5485.55	5242.18	3132.62	4812.54	5903.07	3582.51	-0.244666	1	0.156816	1
ENSG00000006042	TMEM98	32882.1	35961.8	15708.3	22381.4	26183.2	32848	21567.7	31433.9	19032.8	12476.1	15511.8	14616.9	20634.7	21709	15287.1	25570.2	26063.3	25104.6	18794.5	17568.5	16315.9	11451.4	11661.7	1747.99	22326.5	23802.8	27079.5	15375.5	21396	38162.2	0.154598	1	-0.0347437	1
ENSG00000006047	YBX2	0	54.6964	48.1474	116.914	39.2393	635.655	19.3241	144.169	139.087	231.473	129.312	167.811	587.398	63.0923	176.647	174.663	194.19	482.781	111.117	301.171	122.365	133.14	152.669	417.718	96.8209	74.1587	105.46	146.755	91.9904	18.0294	0.622235	1	1.10037	1
ENSG00000006059	KRT33A	11.6872	0	0	0	5.60561	0	0	0	0.713267	1.23452	2.81112	2.25755	25.8603	0	0	1.76427	0	0	0.685907	0	0	0	0	0	0	0	17.8243	0	0	0	-0.346219	1	-1.89796	1
ENSG00000006062	MAP3K14	4236.63	3571.67	4913.08	7051.86	12637.5	5828.12	2997.23	4041.05	8615.56	7097.28	6441.4	9377.87	4636.38	9680.32	8054.13	4850.58	5364.05	2098.16	2811.53	3914.51	5119.09	7417.53	2152.63	4607.75	7340.89	3272.78	3933.22	4891.82	3504.91	2793.22	-1.14865	0.218121	0.295841	1
ENSG00000006071	ABCC8	17.5309	321.615	670.99	1122.66	1275.59	2544.56	1565.92	950.37	1740.37	462.329	713.463	3636.16	958.678	178.858	1437.04	2149.47	550.592	84.0556	663.958	624.466	3836.98	449.181	309.7	20763.8	539.514	446.351	3362.85	755.702	1229.39	2738.47	0.522541	1	-0.282646	1
ENSG00000006074	CCL18	917.448	187.062	1343.01	233.828	340.696	127.26	1013.52	504.234	959.345	501.834	1318.42	365.723	302.935	1823.31	90.7105	695.712	1869.22	1103.5	318.261	17.1282	219.011	864.068	237.727	51.4115	800.814	2565.47	2095.84	775.944	124.793	854.06	-0.16731	1	-0.451014	1
ENSG00000006075	CCL3	1770.62	917.805	1654.43	2271.47	2514.43	1169.89	1001.52	2682.55	1636.95	1182.06	2053.81	1263.48	1089.83	5665.57	792.523	746.876	1127.35	546.361	430.064	441.765	787.971	1673.67	342.415	385.586	1105.86	1014.44	1489.81	554.968	238.177	664.417	-1.13256	0.255059	-0.418979	1
ENSG00000006114	SYNRG	8905.68	15648.6	16280	16189.3	14598.9	13500.6	14109.3	21306.2	17704.7	16374.1	21522.5	15496.6	14624	20084.8	11095.3	17789.2	18019.5	11934.8	23750.2	18764.7	20702.4	14993.8	22209	21130.1	15234.1	19181.2	14405	23809.7	18216.2	17332.3	0.245847	1	-0.0877236	1
ENSG00000006116	CACNG3	0	0	0	0.726173	0	0	0	0	9.27248	3.70357	1.12445	3.01007	245.673	0	0	0	1.74422	0	3.42953	2.14103	0	1.34485	0	0	0	0	37.1339	3.37367	1.42621	1.33551	3.61939	1	-2.46712	1
ENSG00000006118	TMEM132A	3997.04	25833.1	15803.6	23740.8	7046.25	4208.63	14157.2	10197.3	13892.3	2281.4	3652.21	3683.57	4564.34	6546.55	3795.52	11273.7	7607.12	8023	6527.78	1326.72	20820.8	5246.94	10630.1	13431.2	5327.48	16359.7	4481.32	8850.82	8566.52	7372.02	0.667676	1	-1.52434	1
ENSG00000006125	AP2B1	61305.4	59124.6	52662	70138.1	58533.8	65071.3	69832	72306.3	57393.1	54825.2	62883.7	47764.5	33243.4	65292.4	47680.3	63463.9	57368.5	65827.4	73593.7	66819.3	61308.2	44556.3	57706.7	33064	58632.6	69967.3	70226.1	70955	69809.3	60403.2	0.110102	1	-0.0467388	1
ENSG00000006128	TAC1	186.996	66.7296	310.397	784.266	329.485	501.935	105.283	160.666	1487.16	122.835	90.5181	36.1208	332.49	124.448	0	121.147	162.794	493.557	281.222	138.453	1349.14	94.1397	67.6105	32.1322	1479.73	1721.04	259.937	249.651	333.019	452.071	-0.301767	1	-1.14795	1
ENSG00000006194	ZNF263	7585.02	15257	7659.54	8137.49	9063.65	7216.36	8197.41	7968.77	6992.16	6228.79	6162.54	6166.88	6042.07	6961.57	7161.35	6017.35	6483.26	6916.26	6771.96	6366.7	7453.38	6735.02	7120.91	9864.57	8278.19	7257.06	7134.16	5767.29	7698.67	8844.42	0.0441719	1	-0.247598	1
ENSG00000006210	CX3CL1	19061.9	19470.8	18011.2	44225.4	46903.4	40622.5	14113.3	27907.9	37445.8	66614.3	40058.5	41510.4	15961.3	60344.6	34312.4	31956.3	39605.4	5474.39	14958.9	24142.9	33922.5	42472.5	14045.5	10050.9	59948.5	14239.2	34209.2	22669.4	27097.2	12022.9	-1.20568	0.19519	0.640159	1
ENSG00000006282	SPATA20	17262.1	38439.5	31566.3	18813	36900.5	26290.5	29470.6	21984	27826.7	17722.2	13838.6	23362.7	19262.2	25106.7	56092.5	28240.7	20856.8	9528.45	19578.5	20124.9	23095.1	26108.3	14948.5	40595.8	26142.8	21959.4	11505.6	15954.1	26472.6	33383.8	-0.156129	1	-0.253571	1
ENSG00000006283	CACNA1G	23.3745	581.969	1689.26	3322.97	2614.08	1700.89	184.578	1863.44	2098.43	791.947	1473.59	2814.42	1475.88	3105.41	1852.4	2734.62	3505.3	553.905	1095.39	1355.27	2614.1	1131.02	2924.7	40756.4	832.893	1034.02	488.682	1362.96	1173.77	1089.78	-0.363378	1	-0.578159	1
ENSG00000006327	TNFRSF12A	6018.93	6579.97	4183.7	1669.47	18745.2	6389.49	4006.75	2706.22	2610.56	3440	1516.88	1527.61	2966.55	4232.39	8899.17	1714.29	2887.84	11991.9	977.417	2082.5	3907.12	2559.25	1485.25	1709.43	3711.27	3111.87	2875.65	1364.65	1379.86	3326.09	-0.703975	1	-0.325414	1
ENSG00000006377	DLX6	52.5926	47.0389	520.402	503.238	107.129	109.172	57.3059	17.9315	504.993	66.0471	123.689	57.9438	186.564	25.4684	210.066	336.388	108.723	129.316	569.989	62.8034	155.88	71.9496	23.9908	880.421	205.307	52.4708	1301.17	140.007	434.993	506.827	0.196628	1	-1.82167	1
ENSG00000006432	MAP3K9	525.926	3105.66	2036.53	1889.5	1585.76	1125.32	2316.89	1731.47	1674.75	1499.95	1478.09	1161.89	1922.9	2325.15	873.685	2276.5	2098.88	627.184	1811.48	1585.79	3425.45	1045.62	1306.41	8585.71	1462.23	3274.18	1570.02	2327.83	1333.5	1330.17	0.505951	1	-0.462688	1
ENSG00000006451	RALA	11810	8165.07	5839.15	5553.77	4570.44	7328.76	8333.35	8753.45	5163.34	6813.96	7294.86	4718.28	5367.86	5280.65	5729.08	4994.07	5544.29	19008.4	12556.9	6816.31	6638.13	7451.15	21231.9	5154	5481.46	8550.64	10339.6	7138.68	6847.22	9681.79	0.607498	1	-0.428852	1
ENSG00000006453	AC093799.1	8473.25	21994.5	19467.9	11301.4	13948	34020.4	35334.4	23592.1	14849.5	9311.4	11617.8	6601.84	19731.4	17897.9	14871.7	17682.7	22461.5	25494.7	27004.2	16111.2	25793.4	8927.8	40250.1	18058.3	11252.8	26890.2	21467.8	22709.8	21244.8	30954.5	1.06073	0.494441	-0.24858	1
ENSG00000006459	JHDM1D	6007.24	11267.5	9733.97	6186.27	7231.24	7808.09	7585.04	12653.2	9825.97	9258.93	14142.8	6131.51	7338.78	9694.79	5585.85	9381.23	10675.8	8404.48	16334.2	7750.51	13803.1	7677.09	10246.3	3084.69	7614.44	11489.7	9004.23	13886	10412	5657.23	0.405807	1	-0.209103	1
ENSG00000006468	ETV1	17799.7	147397	3329.34	4158.06	3816.17	2974.14	2950.59	4695.91	6653.36	4866.5	7221.21	3225.29	2416.09	4693.72	2740.41	3482.68	5270.45	43302.6	7398.19	6415.94	4359.17	4189.89	19083.6	4305.71	7607.44	170611	26691.8	4230.58	4231.56	4081.32	2.08287	1	-2.11773	1
ENSG00000006530	AGK	9186.17	15713.2	10325.1	6871.05	7119.75	7801.63	8244.73	8741.97	7636.95	6852.23	7294.3	6869.73	8600.4	8383.75	10274.2	7141.78	7182.11	6705.05	12787.4	7326.59	8358.26	8380.45	16695.4	11336.2	8737.79	14789.1	9828.6	8015.83	8731.24	8537.26	0.391662	1	-0.449526	1
ENSG00000006534	ALDH3B1	3926.91	1794.04	1696.43	2708.62	2024.25	1024.54	653.021	1144.03	2917.26	3322.72	2169.62	2191.33	1873.02	3915.19	2988.67	2087.72	1810.5	1020.52	932.833	2021.84	1449.68	3352.04	1042.51	1073.21	2303.29	1455.19	1878.98	2373.38	1429.06	1293.44	-1.07179	0.402318	0.103423	1
ENSG00000006555	TTC22	923.292	1499.77	1397.3	4112.32	1695.39	6998.66	1674.53	2400.67	3878.04	3544.94	3320.5	3511.25	3882.74	3052.74	1422.72	4283.07	4722.18	3389.16	2552.26	4675.29	3278.15	2241.87	1535.41	19613.5	3720.61	4138.2	1317.51	5497.39	4822.72	2994.88	0.163688	1	0.422875	1
ENSG00000006576	PHTF2	15094.1	5223.5	4135.56	5365.69	5286.09	4524.52	8066.81	4919.69	5131.25	6969.51	9417.26	6059.27	3897.52	6118.21	6383.15	3840.24	5571.61	14603	6444.09	5619.48	6545.38	7866.04	12145.9	8874.9	6569.82	4615.33	6955.92	7508.1	5329.74	5955.05	-0.208242	1	-0.280166	1
ENSG00000006606	CCL26	29.2181	17.5028	0	10.1664	3.11423	12.2738	21.9895	2.15178	4.99287	16.0488	6.74669	12.0403	9.23582	15.6284	19.0969	4.70473	8.72109	11.854	2.05772	13.5598	5.45579	17.4831	4.36197	12.8529	11.6652	4.19766	11.8828	3.37367	4.99173	1.33551	-1.10297	1	0.453176	1
ENSG00000006607	FARP2	2395.88	7256.02	5638.37	6205.15	5266.16	4203.46	3522.32	9685.17	8001.43	5192.41	5278.72	6373.07	4586.51	6632.21	5203.92	6262	5184.98	2458.09	5981.79	7028.27	7292.05	4789.02	3029.39	13971.1	5337.4	5170.12	3594.56	5689.69	5041.64	5599.13	0.000247913	1	-0.0269442	1
ENSG00000006611	USH1C	11.6872	17.5028	21.5127	7.9879	150.106	18.0877	0	7.17261	14.2653	35.8012	17.9912	86.5395	312.171	44.5698	47.7423	14.7023	5.81406	12.9316	11.6604	15.7009	51.4403	48.4147	17.4479	6.42643	27.9964	38.4786	194.582	50.605	9.98345	8.01307	-0.11017	1	-0.443784	1
ENSG00000006625	GGCT	16274.5	19646.9	9534.21	4980.82	5065.6	5971.53	18024.7	7275.89	4013.56	3286.3	4078.38	2240.24	6638.71	5215.24	4182.23	3603.82	4211.12	30156.6	17857.6	6174	6959.24	5973.16	43600.1	4742.71	6150.46	15038.8	10583.2	6097.9	6938.5	16458.2	1.28375	0.445842	-1.39905	1
ENSG00000006634	DBF4	3558.77	2740.29	2459.62	1567.08	1666.73	1895.34	4026.08	2125.24	1684.74	1852.4	2193.24	1204.78	3112.47	1726.64	1666.21	1665.47	1727.36	5158.64	4378.83	1838.43	1848.73	1648.12	7229.96	2821.2	1347.33	4471.91	2860.8	2147.34	1995.98	2771.19	0.860698	0.731345	-0.720823	1
ENSG00000006638	TBXA2R	309.712	730.743	582.891	994.857	998.421	878.547	1152.78	529.338	717.547	1112.31	549.855	1809.8	690.839	867.663	2539.89	817.447	662.803	228.459	371.762	847.133	418.537	1237.94	285.709	578.379	1298.33	482.731	635.732	441.95	788.693	627.69	-0.900542	1	0.522165	1
ENSG00000006652	IFRD1	27839	8294.16	11566.6	6336.58	13078.5	9348.77	10504.3	9716.73	7763.92	10960.1	8303.49	6189.46	13918.4	11524.5	19421.6	5859.15	7777.47	12889.6	12072.6	7422.22	8136.91	10844.9	29467.3	9453.28	8492.83	7462.74	15373.4	8516.82	11275.6	9422.03	-0.104159	1	-0.537108	1
ENSG00000006659	LGALS14	0	0	0	0	4.98276	0	0	0	0	0	0	0	3.69433	0.578828	28.6454	0.588091	2.32562	14.0093	0	0	0.779398	0.672426	0	0	0	0	2.97071	0	0	0	-1.60857	1	-2.23319	1
ENSG00000006695	COX10	2746.5	3759.83	2952.36	2588.08	2092.14	3168.58	3257.78	3126.54	3106.99	3076.43	3081.55	2929.55	2380.99	2844.36	2353.7	2662.29	2440.16	2178.98	3391.12	2933.21	2939.89	2640.62	3103.54	1863.67	2632.83	3568.01	2740.48	2930.03	2747.59	2098.76	0.120515	1	0.0544461	1
ENSG00000006704	GTF2IRD1	6205.93	8745.95	7196.5	6998.85	7246.81	7430.18	7232.54	7884.13	6194.01	6691.74	4700.2	8516.24	6332.08	6605.59	8545.88	7825.14	7330.95	6100.49	7120.4	6865.56	7560.94	6269.03	8416.42	18983.7	7508.87	6393.74	5174.98	6814.81	7639.48	8320.24	0.180719	1	-0.0394954	1
ENSG00000006712	PAF1	11465.2	16769.9	11660.9	12946.2	13644.1	17751.2	11969.6	13629.4	11352.4	10963.8	7318.47	11248.6	18780.1	12522.4	14317.9	13372.6	10438.6	10166.4	7711.65	10381.8	10405	10516.1	12935.4	25924.2	10233.9	13410.8	7945.17	10358.8	12678.3	16681.9	0.159034	1	-0.0617804	1
ENSG00000006715	VPS41	18723	14249.5	14497.5	15887.2	15839.6	17321.6	15556.6	16053	16858.8	17442.6	18657.4	13726.7	10850.2	16998.4	11462.9	18194.4	19475.4	30369.9	32183.4	22117.5	18480.3	17146.2	30088.9	12235.9	14359.2	19351.9	17496	23028.7	16183.2	20511.5	0.311902	1	-0.0341607	1
ENSG00000006740	ARHGAP44	3354.24	3256.62	4132.48	4181.3	4302.62	3906.3	4156.68	3206.87	3417.98	4707.86	4706.94	4641.53	4640.08	5100.63	4588.04	3880.23	5118.7	3200.58	3654.51	5034.98	4755.11	5085.56	1467.8	1420.24	4675.98	4267.62	3009.33	4174.91	4308.57	2144.83	-0.286207	1	0.321647	1
ENSG00000006744	ELAC2	9782.22	29155.3	18647.4	11673.2	12920.3	17103.2	17982.7	17580.1	16673.3	13679.8	11196.7	16176.9	16413.9	14761.9	18218.5	17930.9	13871.2	10017.7	14886.2	16780.6	15261.4	14151.2	16540.6	11644.7	12676	24888.6	7019.79	13334.4	15204.1	10565.2	0.360636	1	0.0111078	1
ENSG00000006747	SCIN	1612.84	961.562	3493.25	1089.26	825.893	4335.24	2370.87	1554.3	2831.67	1917.83	1523.63	811.214	2741.19	2480.86	2124.53	4949.38	7401.3	788.829	12913.6	1911.94	3162.8	2778.46	5127.49	372.733	694.077	8108.48	1219.48	2253.61	1116.01	800.639	1.09794	0.83354	0.198692	1
ENSG00000006756	ARSD	10261.4	3338.67	35020.6	15060.8	16996.8	24629	26617.3	33846.1	17278.9	12922.4	12886.2	12695	16781.5	13927.8	6913.09	36192.3	23885.9	29559.5	34540.2	18578.4	22559.7	10460.9	17286.5	18913	17267.4	30805.9	13895.5	25886.2	35023.4	33668.2	1.04794	0.46233	-0.249343	1
ENSG00000006757	PNPLA4	7339.59	6105.21	4057.7	4476.85	3963.17	4303.59	10323.7	6825.45	3266.05	3468.4	3192.87	2901.71	5072.31	3886.83	2831.12	4101.94	4058.8	5378.48	5891.25	4661.73	3555.61	2968.76	7452.42	2621.98	5231.24	6911.45	8563.08	4426.25	6396.54	9102.85	0.583205	0.981773	-0.482847	1
ENSG00000006788	MYH13	0	1.09393	46.0986	2.90469	0	2.58396	0	4.30356	1.42653	2.46905	1.12445	0.752517	97.8997	19.1013	4.77423	26.4641	2.32562	2.15527	24.6926	0	8.57338	0	0	0	0	4.89727	0	11.8078	0	10.6841	2.35124	1	-2.72033	1
ENSG00000006831	ADIPOR2	13679.9	17895.6	17604.5	14479.9	15579.9	17621.3	14530.4	11657.6	12303.2	10466.9	14341.2	11900.3	13866.7	13046.8	12833.1	15127.5	14263.1	19717.5	14680.5	14325.6	14690.9	11341.1	28972.2	10340.1	13282.5	12502	11146.1	15157.9	18840.9	23140.4	0.345489	1	-0.16966	1
ENSG00000006837	CDKL3	1420	400.377	198.736	358.729	453.431	482.555	535.744	337.83	320.257	588.868	525.118	550.843	672.368	361.768	458.327	264.641	463.381	687.531	623.489	543.107	498.035	646.874	826.593	546.247	358.704	477.134	738.222	340.74	369.388	340.555	-0.228522	1	0.0494688	1
ENSG00000007001	UPP2	5.84362	8.75142	7.17089	7.9879	15.5711	2.58396	1.99904	3.5863	24.9644	22.2214	9.55781	33.1108	127.454	8.68242	52.5166	14.7023	22.6748	25.8633	15.7759	20.6966	7.79398	28.2419	10.9049	12.8529	29.1629	9.09493	23.7657	13.4947	12.8359	0	-0.213248	1	0.127134	1
ENSG00000007038	PRSS21	251.276	164.089	197.712	854.705	52.319	1239.01	315.183	18.6488	42.796	81.4786	758.441	582.449	208.73	755.371	85.9362	351.679	409.31	32.3291	209.887	200.543	55.3373	450.526	109.049	51.4115	308.544	200.788	161.904	16.8683	53.4828	108.176	-1.45485	0.489682	1.13889	1
ENSG00000007047	MARK4	6311.11	19104.3	9551.63	12875.8	14316.1	11283.5	13600.2	13725.5	10602	11128.6	9061.93	11135.8	10329.3	10741.3	15597.4	9549.43	9953.09	5181.27	11676.9	10689.4	7678.63	9218.96	7620.36	19574.9	11651.2	10235.3	6795.5	9631.82	13573.9	12494.4	-0.0331177	1	-0.0415268	1
ENSG00000007062	PROM1	707.078	1926.41	437.424	262.148	1329.77	1164.07	647.024	1313.3	1146.22	4716.5	3750.04	2365.16	4486.76	2137.61	2468.28	1380.25	2942.5	521.576	778.504	1357.41	12004.3	3317.75	6429.54	392.012	1011.37	1690.26	2516.19	3252.22	917.051	570.931	0.436347	1	0.233446	1
ENSG00000007080	CCDC124	8934.9	12055.1	7249.77	8684.3	8149.93	9852	9075	7506.13	6305.28	5949.79	4007.54	5493.38	8943.97	6304.6	13401.3	6617.2	6278.02	8845.23	5373.39	5550.25	4911.77	7043.66	4093.71	9337.61	7638.94	9686.81	7296.07	6745.65	7013.38	11841.3	0.027896	1	-0.252573	1
ENSG00000007129	CEACAM21	368.148	250.509	126.003	266.505	180.625	134.366	29.9857	131.976	256.063	141.353	286.734	249.083	155.162	344.982	167.098	164.077	198.259	162.723	92.5974	119.897	198.746	176.848	30.5338	70.6907	165.645	167.906	142.594	239.53	179.702	150.913	-0.727003	1	-0.0970186	1
ENSG00000007168	PAFAH1B1	30386.8	24860.6	28778.8	30699	27377.8	31692.9	30478.8	36621.2	31287.5	39643.7	44451.7	37122.4	25428.1	32865.9	28230.1	30679.6	33974.5	21232.7	43959.8	40705.9	40724.3	30602.8	47032.9	18039	30499.2	37835.6	24587.1	40841.6	26521	29545.5	0.0498282	1	0.217345	1
ENSG00000007171	NOS2	87.6543	329.272	69.6601	140.878	221.11	1346.89	51.3088	464.785	535.664	281.472	536.362	242.311	615.106	345.56	367.616	270.522	285.47	605.631	120.72	74.2222	1088.82	145.244	174.479	51.4115	223.971	260.955	56.4435	414.961	199.669	807.317	0.345717	1	0.492193	1
ENSG00000007174	DNAH9	29.2181	560.091	457.913	387.776	284.64	388.886	229.89	367.237	228.246	271.595	240.07	461.293	1193.27	689.963	630.199	329.919	390.705	146.558	465.045	342.564	657.812	228.625	211.555	83.5436	160.979	850.027	136.653	183.865	132.637	58.7625	0.344936	1	0.0687212	1
ENSG00000007202	KIAA0100	15538.2	78494.8	50152.2	55025	46267.4	49813.6	35730.3	63260.2	56798.2	44039.2	47607.5	44029	35569	72247.6	26048.2	76342.5	56859.8	31838.7	54712.7	52838.4	77104.3	31373.4	53861.6	45422	40393.6	81834.1	18283.2	70634.5	50315.2	51277	0.432948	1	-0.0498328	1
ENSG00000007216	SLC13A2	93.4979	40.4753	23.5615	7.9879	28.028	17.4417	85.9589	2.86904	128.388	9.25893	13.4934	9.78273	114.524	20.259	52.5166	12.3499	9.3025	22.6303	2.05772	0	7.79398	36.9834	0	0	16.9145	23.0871	163.389	57.3524	3.56552	26.0425	-0.639921	1	-2.05158	1
ENSG00000007237	GAS7	6165.02	4581.37	6897.37	10245.6	7812.97	5052.29	1639.22	4512.29	10614.1	11162.6	14769.1	6917.89	5604.3	14091	4941.33	8334.43	7669.33	2087.38	6660.16	8696.13	7499.37	5939.54	4915.94	3007.57	8103.21	4892.38	6355.84	10664.2	6524.9	2821.27	-0.793254	0.492374	0.254784	1
ENSG00000007255	TRAPPC6A	2799.09	5676.39	2974.9	3286.66	3856.66	5769.99	3903.47	3508.84	2515.69	1678.34	1208.78	1689.4	1732.64	2680.55	2940.93	3620.88	2895.4	6298.78	2861.6	2199.55	2675.67	2548.5	2833.1	5006.19	2773.39	3149.65	3982.24	2545.43	3942.04	7765.33	0.578004	1	-0.351468	1
ENSG00000007264	MATK	1244.69	276.764	686.357	1109.59	601.669	271.962	154.593	727.302	1937.95	569.116	752.256	522.247	208.73	1482.38	921.427	1480.81	423.845	1914.96	1356.72	118.47	425.551	996.536	85.0584	12750	533.681	1500.66	456.004	512.798	1252.92	461.419	-0.371595	1	-1.8087	1
ENSG00000007306	CEACAM7	23.3745	1.09393	9.21972	5.80938	18.0625	135.012	0	5.02082	5.70614	30.2458	21.9268	37.6259	171.786	17.3648	38.1939	2.35237	10.4653	4227.56	14.404	0	24.1613	18.8279	23.9908	6.42643	28.5797	18.8895	135.167	30.363	22.1062	34.7233	3.93802	1	-2.14446	1
ENSG00000007312	CD79B	1338.19	525.085	473.279	843.086	556.201	385.01	337.172	428.205	1592.01	403.072	488.011	606.529	471.027	2002.17	1078.98	380.495	291.284	632.572	230.465	271.197	268.113	899.034	178.841	321.322	485.271	481.332	592.657	548.221	544.098	592.967	-1.28571	0.324091	-0.698741	1
ENSG00000007314	SCN4A	23.3745	94.0777	16.3906	66.0817	1036.41	520.668	125.273	40.1666	65.6206	175.302	276.614	1490.74	1039.95	125.606	238.712	254.055	74.42	2.15527	69.2766	99.9145	75.6016	91.45	58.8866	51.4115	46.0774	38.4786	62.3849	59.0392	144.047	64.1046	-0.645783	1	1.55408	1
ENSG00000007341	ST7L	6281.89	4194.12	4968.4	5693.92	6779.67	5356.55	4956.3	7761.48	6668.34	6396.69	5861.75	6623.66	5425.12	5500.6	6846.25	6151.44	6361.16	6399	8741.2	9284.91	4465.17	5445.31	8870.06	9485.41	6323.1	5384.2	6952.95	6376.23	5627.82	5080.29	-0.0517211	1	0.134201	1
ENSG00000007350	TKTL1	17.5309	9.84535	24.5859	13.0711	22.4224	8.39787	11.3279	8.60713	34.9501	29.6286	138.307	48.9136	199.494	61.3558	19.0969	32.9331	23.2562	60.3476	23.3208	41.3932	50.6609	41.6904	23.9908	6.42643	34.4122	41.9766	96.5481	21.9288	24.2455	31.3845	-0.148308	1	-0.411516	1
ENSG00000007372	PAX6	1005.1	295.36	420.009	570.772	685.753	698.962	501.76	591.74	618.403	1011.69	1053.61	505.692	1496.2	561.463	257.809	520.461	843.039	784.519	851.896	617.329	538.564	835.826	1116.66	443.424	750.654	382.687	2909.81	570.15	591.163	502.82	-0.144649	1	-0.022164	1
ENSG00000007376	RPUSD1	3868.48	18879	7781.44	6255.98	4962.21	4217.67	8230.73	3391.93	4374.47	2879.53	2443.43	3407.4	4810.02	3820.84	6402.25	4634.16	3133.78	5210.37	3797.87	2524.98	3169.03	3951.85	3441.59	6689.92	4121.3	7127.63	3695.57	3496.81	3367.28	4577.47	0.393123	1	-0.724603	1
ENSG00000007384	RHBDF1	4388.56	22105	15001.5	14714.4	17761.7	14439.2	13312.3	19282.8	14418.7	10116.9	6409.36	13520.5	11609.4	14130.9	27174.9	17292.2	13904.3	8483.15	8650.66	10298.3	12343.3	11022.4	6909.36	3573.1	13340.3	13049.1	4193.16	9815.69	13124	11661	-0.0721562	1	-0.00881766	1
ENSG00000007392	LUC7L	11623	10560.8	12144.4	5770.89	10056.5	6886.9	6498.89	7199.86	10462.9	10184.8	11042.6	20910.2	14121.6	6539.02	22945	8468.52	9544.94	8981.01	8646.54	8746.09	11785.3	19944.8	6573.49	86962.5	9385.21	6169.86	4958.12	8393.69	8732.67	6069.23	-0.396334	1	-0.199126	1
ENSG00000007402	CACNA2D2	1431.69	6119.43	5634.27	6281.39	4456.46	6134.97	4311.27	9431.98	3824.54	2918.42	3800.64	4062.84	4255.87	4494.6	6683.93	6597.21	4994.28	2093.85	4950.88	4629.61	6607.74	2637.93	2726.23	16426	3672.78	4264.82	4265.94	4684.34	8748.36	5982.42	0.570875	1	-0.346128	1
ENSG00000007516	BAIAP3	4604.77	4219.28	17444.7	6316.98	2864.47	6058.1	2257.59	6897.18	5432.24	2859.16	2288.82	3514.26	2235.07	3322.47	3571.13	9192.46	8596.09	4401.06	11701.6	2756.21	13895.9	3725.91	2479.78	4093.64	7129.17	7053.47	6514.77	4508.91	8432.45	10437.7	0.808007	0.599574	-0.406679	1
ENSG00000007520	C16orf42	6655.88	17451.4	7481.29	7910.93	8298.17	10065.2	9750.67	5174.32	6036.38	5571.41	3870.91	4673.89	6387.49	6717.3	8278.52	6069.69	6326.28	10113.6	5574.37	6670.01	4995.16	6224.65	5299.79	5835.2	8750.04	7318.62	11572.4	6264.9	6929.23	10941.8	0.190259	1	-0.204997	1
ENSG00000007541	PIGQ	4154.81	15713.2	11054.4	12652.1	11484	14370.1	8513.93	12757.9	10867.3	7763.92	5840.95	11193.7	6409.66	11189.3	13821.4	8734.92	6994.9	8392.63	6678.68	8232.96	11896	7650.19	3849.44	8649.98	10499.8	10273.1	5314.6	7056.03	12816.6	11435.3	0.018627	1	0.00734284	1
ENSG00000007545	CRAMP1L	4353.5	19032.1	13131.9	14132.8	13069.8	10195.7	8172.76	10667.1	16420.8	16008.1	13550.2	20965.1	12015.8	17502.6	12575.3	17298.1	16567.2	3851.47	12705.1	14157.2	18690	11909.3	7413.17	48455.3	14487.6	12262.1	8160.55	13648.2	14481	6907.27	-0.118702	1	0.18625	1
ENSG00000007866	TEAD3	10138.7	18793.7	13903.3	21252.9	19857.6	21172.3	12671.9	15148.5	19054.2	26578.1	14752.8	26024.3	17354.1	18463.5	26812.1	17732.1	19489.9	12868	12243.4	19996.5	16351.8	19885.7	15092.4	4280	21644.7	12638.5	9170.59	13324.3	15713.2	14031.6	-0.397063	1	0.547993	1
ENSG00000007908	SELE	6603.29	939.684	4303.56	1845.2	20020.1	39193.5	8647.87	21005.7	5758.92	11231.7	14190.5	14221.1	7569.68	19904.7	3862.36	13788.4	16084	1108.89	1487.05	3247.94	13282.5	12375.3	10828.6	546.247	5612.7	2299.62	2263.68	4048.4	1061.1	3185.19	-0.620331	1	1.19034	1
ENSG00000007923	DNAJC11	2974.4	5956.43	5235.77	5421.61	5195.78	4929.55	4561.15	5875.08	5937.24	4985.01	4846.37	4606.91	3945.54	5765.13	3609.32	5668.02	5623.94	2886.99	5695.08	5524.56	6452.64	5143.39	6303.04	9896.7	4693.48	6326.58	3734.18	6170.44	4983.17	5235.87	0.179714	1	-0.0580133	1
ENSG00000007933	FMO3	2577.04	367.56	332.934	395.764	328.24	158.268	279.2	184.336	472.896	791.33	352.515	363.466	386.057	692.279	467.875	129.38	211.05	1037.76	151.585	107.765	361.641	363.11	183.203	44.985	183.726	489.028	454.519	129.886	110.531	319.187	-1.06227	1	-0.361368	1
ENSG00000007944	MYLIP	37422.5	12207.1	16689.7	14524.2	10060.2	8133.66	9065	11519.9	20170.5	16605.6	11512.1	9486.99	6119.66	16463	9868.34	10559.2	12054.9	20499.9	13570.7	10052.1	9800.15	15284.2	12427.2	7898.08	18351.1	12406.9	14791.2	10180	12333.1	15869.9	-0.501596	1	-0.296862	1
ENSG00000007952	NOX1	455.802	60.166	30.7324	213.495	120.832	444.441	20.6568	58.8154	868.76	281.472	173.165	100.837	225.354	251.79	124.13	155.844	240.121	7558.54	177.65	408.222	310.2	121.037	191.927	12.8529	828.227	165.108	322.322	635.936	54.1959	343.894	0.926007	1	-0.828182	1
ENSG00000007968	E2F2	58.4362	760.279	330.885	317.337	118.963	122.092	769.632	192.943	204.708	141.97	175.414	203.18	724.088	225.743	167.098	208.184	177.91	153.024	186.567	86.3547	448.154	150.623	741.535	1658.02	141.732	433.758	43.0753	347.488	151.891	316.516	1.18658	1	-1.27274	1
ENSG00000008018	PSMB1	34974.1	25651.5	17484.7	20690.1	19069.7	22248.6	21367.1	23516.8	15513.6	13861.2	12835.6	13379.8	18248.1	18201.8	23670.7	17079.3	14750.3	37378.9	19098.4	20609.5	17550.5	15301.1	21574.3	19954.1	18356.3	24327.6	29405.6	12175.6	21702.6	41911.7	0.234246	1	-0.360926	1
ENSG00000008056	SYN1	701.235	529.461	361.618	999.94	930.531	407.62	1590.57	350.023	512.839	581.461	652.18	918.824	483.957	568.988	1007.36	435.776	577.918	254.322	583.021	543.107	628.974	661.667	178.841	13630.5	791.482	430.96	6807.39	458.819	773.005	614.335	-0.513691	1	-1.16016	1
ENSG00000008083	JARID2	3120.49	5522.14	9183.86	6749.05	5376.4	5947.63	3177.15	8797.92	8155.5	5059.7	6832.15	5526.49	5979.27	6791.97	4354.1	7788.68	6076.86	2853.58	7901.65	5012.85	6748.03	4845.5	5131.86	14176.7	5776.01	5705.32	5011.59	7271.94	6400.11	4104.03	0.0975972	1	-0.191971	1
ENSG00000008086	CDKL5	467.49	1398.04	1041.83	2026.02	1114.89	2059.42	1041.5	1674.09	1273.18	1866.6	2320.3	1555.45	846.001	3505.38	1040.78	1792.5	3170.41	167.034	2575.58	3276.48	3788.65	745.721	663.019	1516.64	1641.87	2073.65	1209.08	3446.2	2203.49	986.275	0.0582573	1	0.589988	1
ENSG00000008118	CAMK1G	1209.63	469.295	484.547	887.383	922.434	384.364	299.857	480.565	646.934	451.836	674.669	2079.96	748.102	747.267	1924.02	780.985	683.733	113.152	1373.19	1809.17	180.041	690.582	167.936	57.8379	987.456	335.113	1241.76	873.78	922.043	492.804	-0.829045	1	0.622641	1
ENSG00000008128	CDK11A	5411.19	5053.94	5750.03	4892.95	5852.26	6260.29	5837.21	4641.39	5873.76	6005.96	5206.76	7835.96	8474.79	5587.43	13124.4	5182.85	5893.13	5287.96	4808.89	5158.44	7230.47	10382.9	5600.77	25692.9	4012.23	6451.11	3952.53	5095.93	8497.34	5164.42	-0.281023	1	-0.168562	1
ENSG00000008130	NADK	11062	19838.4	16623.1	14249.7	14574	16882.3	16497.4	18063.5	17117.7	11687.2	11080.9	10998	17742	14278.5	16600	16674.7	14382.2	18595.7	14185.2	12657	16632.4	12045.2	17445.7	18045.4	13131.5	21825	10697.5	15518.9	15909.3	21266	0.414588	1	-0.274718	1
ENSG00000008196	TFAP2B	0	8.75142	4.09765	65.3555	270.315	13.5658	189.909	4.30356	54.9216	162.34	9.55781	27.8431	393.446	35.8873	23.8712	22.3475	18.0236	1.07764	9.6027	6.42308	0.779398	10.0864	10.9049	38.5586	7.58236	0	108.431	6.74734	2.85242	0	-0.269044	1	-0.11358	1
ENSG00000008197	TFAP2D	0	0	0	0	0	0	0	0	1.42653	0	0	0	48.0263	0	0	0	0	0	0	0	0	0	0	0	2.33303	0	5.94142	0	0	0	2.93839	1	NA	1
ENSG00000008226	DLEC1	753.827	210.034	610.55	493.797	988.456	776.48	209.9	342.133	798.86	840.094	607.202	1384.63	1145.24	586.932	654.07	631.022	989.553	1536.71	934.891	837.141	438.022	1075.21	163.574	3887.99	717.408	268.65	120.314	403.153	2030.92	116.189	-0.265846	1	0.337469	1
ENSG00000008256	CYTH3	12324.2	12769.4	14947.2	15228.6	12917.2	5659.52	16803.3	25519.4	19449.4	11186.6	10771.7	8254.36	8114.59	16972.4	9161.76	12184.1	11045.6	11278.5	21427.7	11486.6	18005.7	12846	19476.2	23861.3	17511.2	10010	14566.9	13162.4	17242.9	16241.2	0.157939	1	-0.7036	1
ENSG00000008277	ADAM22	23906.3	9047.87	19051	28914.7	19675.7	8286.76	6350.96	10577.4	22581.3	45122.5	35412.3	27983.1	7942.81	30114.1	19970.6	16073.1	24004.5	14825	18699.9	16147.6	12485.2	42572.6	13746.7	3894.42	29083.6	8903.94	22327.9	13047.7	14217.9	9982.95	-1.22491	0.180337	0.458538	1
ENSG00000008282	SYPL1	66044.6	31900	22605.7	29752	29321.1	43491.3	35597.7	34845.2	22791.7	35964.2	35778.3	24137.8	20913.6	28526.4	21565.2	24839.8	32754.7	72487.2	43939.9	40954.3	31606.9	33168.1	74923.4	8810.64	29258	39588.9	46606	38230.4	24274.1	50440.3	0.239034	1	-0.0346316	1
ENSG00000008283	CYB561	14404.5	72617.1	37279.4	29213.9	25643.8	83393.5	93990.4	53162.6	21763.9	13290.3	16930.3	11779.2	45067.1	31026.9	17669.4	41735.1	47324.7	52509.9	30719.7	31522.3	47854.3	17739.9	48487.6	16419.5	20411.7	55901	18066.4	38006.1	45656.5	50856.3	1.23541	0.30766	-0.0335027	1
ENSG00000008294	SPAG9	24490.6	17461.3	16745.1	20910.1	21803.3	14030.9	17580.9	18710.5	20077.8	26804	28192.2	28079.4	13626.5	25328.9	19483.7	19639.3	19766.6	16250.7	27469.2	23415.7	22998.5	23059.5	30082.3	22807.4	23360.1	17707.8	20940.5	22375.9	20426.9	15554.7	-0.24624	1	0.102812	1
ENSG00000008300	CELSR3	1367.41	924.369	1130.95	1799.46	936.76	454.131	3319.08	1145.47	950.072	1040.7	981.082	1596.09	2798.45	1415.81	2525.57	1087.97	819.782	2569.08	1620.11	854.269	2647.61	2053.59	3046.84	64913.4	2058.32	5561.9	7637.7	1104.88	1098.89	4053.28	0.532936	1	-2.28587	1
ENSG00000008311	AASS	2705.6	5806.57	3968.58	3588.02	4881.86	2514.19	2901.28	3660.18	4425.82	6035.59	6732.07	7960.13	6882.53	5116.26	4401.84	5034.65	5869.88	1151.99	5319.89	6651.45	4942.16	5901.88	1930.17	1098.92	5074.93	3555.42	2730.08	4793.98	3996.23	2563.51	-0.233172	1	0.497671	1
ENSG00000008323	PLEKHG6	111.029	1358.66	729.382	1084.18	1056.97	1210.59	3008.56	912.356	2124.11	1176.5	837.152	912.804	1030.72	1417.55	1021.69	1430.24	1388.4	423.511	810.056	1002	2413.8	834.481	1134.11	526.967	1795.85	805.951	1212.05	1368.02	576.901	915.493	0.0756399	1	-0.024335	1
ENSG00000008324	SS18L2	10997.7	8073.18	4804.5	4884.24	4298.88	6048.41	7676.33	8983.69	3005	2330.16	3264.27	2253.04	4313.13	3065.47	4673.98	3077.48	3425.64	9307.54	5451.59	4531.84	3054.46	2732.74	6429.54	7518.93	3223.09	6465.8	7092.57	4019.73	8929.49	10072.4	0.566418	0.666221	-0.678168	1
ENSG00000008382	MPND	3249.05	4388.84	4381.41	2975.86	3476.1	4917.92	4347.92	4643.55	3261.77	2394.98	1671.49	2890.42	3199.29	3008.75	4588.04	4912.92	3730.88	3964.62	3780.03	2433.63	2525.25	2951.95	2593.19	4839.1	3166.51	3971.69	2272.59	3157.75	4127.44	5424.85	0.376428	1	-0.178365	1
ENSG00000008394	MGST1	25466.5	67533.6	11079	11923	13766.8	59740.5	20942	20670	10957.2	10952.7	12891.2	11900.3	67715.2	20832	11257.6	22181	32944.2	44740.2	32908.4	13785.4	17983	11191.9	70406.5	906.127	4915.12	50174	10961.9	23376.1	11179.3	43756.7	1.48085	0.302752	-0.0898394	1
ENSG00000008405	CRY1	7035.72	12856.9	4439.81	4823.97	5637.37	5726.7	5807.89	5515.02	3843.08	4580.09	5661.04	3974.8	3129.1	4249.18	5184.82	4421.27	5161.14	14344.4	6497.6	7988.17	7584.32	5179.03	6529.87	2403.49	5414.97	8858.47	7561.95	5797.65	4637.31	8632.75	0.425733	1	-0.177948	1
ENSG00000008438	PGLYRP1	5.84362	10.9393	25.6103	2.90469	55.4332	13.5658	7.32983	7.17261	24.9644	10.4935	40.4802	35.3683	42.4848	27.2049	9.54847	31.1688	22.0934	1.07764	7.54498	22.1239	20.2643	21.5176	0	83.5436	12.8317	6.9961	0	21.9288	9.98345	0	-0.760367	1	0.160459	1
ENSG00000008441	NFIX	40665.8	176616	133320	181218	145362	134135	71659.7	159654	145201	155906	148372	121864	93433.3	186273	118597	124556	159055	41130.1	145222	176384	118439	117035	147144	222046	135126	133606	120243	143327	135194	137468	-0.0760338	1	0.1572	1
ENSG00000008513	ST3GAL1	10465.9	13668.6	7406.51	28201.6	11308.4	6526.44	9064.33	12887.7	12420.8	9978.04	10343.8	12409	6684.89	13397	7996.84	7869.84	6955.94	3450.59	6381.68	7657.02	8936.58	8184.77	5587.68	3682.35	14607.1	9766.56	6422.68	11877	9513.52	5929	-0.658171	0.896301	-0.151976	1
ENSG00000008516	MMP25	356.461	801.849	1010.07	853.979	949.839	901.803	831.602	1127.53	947.932	587.016	1204.28	702.851	655.743	1274	506.069	733.938	987.809	254.322	925.288	254.782	1108.3	562.148	89.4204	366.307	552.929	491.826	415.9	755.702	660.334	395.311	-0.231466	1	-0.0329064	1
ENSG00000008517	IL32	28031.8	10375.9	10514.6	15418.8	10922.2	6837.16	5157.53	9241.9	20714.7	9523.12	10269.6	7945.83	11489.4	14093.3	12737.7	8203.87	9309.47	64110.7	2412.33	2185.27	12925.5	9138.27	2250.78	3984.39	9336.8	8052.52	9164.65	12305.5	7613.81	9312.52	-0.212958	1	-0.752032	1
ENSG00000008710	PKD1	16122.5	80510.9	67168.7	101258	89240	31136.1	24830.8	42636.8	112959	108342	61423	160787	36623.7	122478	121562	81604.7	75427	11781.8	40968.5	59584	58454.1	85902.4	15149.1	171971	107473	34990.3	22684.4	37020.9	63602.4	25834.8	-1.06749	0.334836	0.447744	1
ENSG00000008735	MAPK8IP2	280.494	11321.1	1036.71	3980.88	2272.14	2937.32	16403.5	6156.25	1531.39	981.447	826.47	877.435	2940.69	4326.16	1861.95	3847.29	3321.57	1686.5	3891.15	2362.98	3446.5	1538.51	2634.63	10192.3	4635.74	1791.7	8895.8	1880.82	3623.99	3348.8	0.914706	1	-0.971807	1
ENSG00000008838	MED24	6901.32	17231.5	15888.6	17142.8	19166.8	16886.8	11837	20614.8	18505.7	12647.7	11835.4	16613.3	14084.6	18100	20175.9	18339.6	14975.3	9239.65	10580.8	14935.8	15672.1	12749.9	8955.12	17518.5	16642.7	19281.3	13359.3	15141	16657.4	15212.1	-0.060772	1	-0.00473906	1
ENSG00000008853	RHOBTB2	5230.04	4994.87	5040.11	7393.16	6290.74	5717.01	3997.42	4860.16	7216.13	8612.04	4930.15	7676.43	4863.58	8721.2	6650.51	7793.39	7405.37	2422.52	5234.84	6169.72	4374.76	8462.48	6983.51	4119.34	7519.95	4601.34	4776.9	4441.43	4579.55	3834.92	-0.560611	1	0.38232	1
ENSG00000008869	HEATR5B	7322.06	10022.6	21750.3	13290.4	13298.4	13503.8	17333	20442.6	15313.9	12324.3	16195.4	11798	14370.9	14014	12728.1	17462.8	16274.1	12373.4	19154.6	14656.7	18608.9	11378.8	13984.5	16901.5	13603.9	18879	10170.2	19673.5	16741.5	17062.5	0.421137	1	-0.18493	1
ENSG00000008952	SEC62	136869	42589.9	41581.9	37829.2	50215.7	80741	76236.2	57364.4	38685.5	61007.7	65185.4	43624.2	54988.2	37199	48243.6	43125.9	48902.6	162191	82676.5	65835.1	56614.7	89030.6	181462	60382.8	48914.4	65086.9	62766.7	104143	88813.5	126464	0.451646	1	-0.309034	1
ENSG00000008988	RPS20	249341	124898	110162	77741.9	60064.7	97800.4	64357.9	87626.3	55332.4	54889.4	50558	45764.4	104588	60397.2	117895	41587.5	54485.3	166221	74110.2	76682.3	38858.4	63019.1	109536	223119	64003.9	67152.1	253063	63293.4	57315.7	129238	0.268099	1	-0.527266	1
ENSG00000009307	CSDE1	213783	129874	121762	147471	152999	145414	126784	150858	148368	185019	155242	133454	103615	128703	98869.6	139452	130258	197475	201388	170630	149890	155181	273513	91486.7	120424	156946	134350	187885	154983	190049	0.168953	1	0.0023497	1
ENSG00000009335	UBE3C	17834.7	41039.8	22038.2	26003.5	24107.2	24293.8	23710	25319.3	24736.1	25510.8	26287.9	19153.1	13973.8	29975.8	15253.7	24592.8	23930.1	23227.4	41395.9	26894.9	35503.1	18116.5	32208.8	19491.4	22483.4	48110.1	21112.8	28907.3	24141.4	29002	0.388205	1	-0.152956	1
ENSG00000009413	REV3L	8952.43	6809.7	11905.7	16328.7	13335.1	13483.1	9074.33	13214.8	15726.8	21705.4	26286.2	17822.6	10539.9	16417.9	12685.1	14987.5	20802.7	10503.7	19911.9	22160.3	15793.7	12123.8	17447.9	13489.1	17910.7	10550.1	16374.6	19270.4	13559.7	7610.41	-0.293357	1	0.471279	1
ENSG00000009694	ODZ1	2495.23	1386.01	16113	1845.93	2672.01	7246.72	3930.12	9774.83	2196.15	2979.52	5132.55	6997.66	5055.69	6363.64	16566.6	5995.59	8836.79	2275.97	8344.74	6105.49	4769.14	5330.32	6612.74	1882.94	6824.71	19731.1	3059.83	3886.47	7009.1	515.507	0.567244	1	-0.0815597	1
ENSG00000009709	PAX7	0	0	0	2.17852	181.871	4.52193	7.99618	0.717261	5.70614	0.617262	2.81112	167.811	724.088	0	4.77423	0	0.581406	0	3.42953	6.42308	2.33819	2.01728	0	0	5.24933	0.69961	63.8703	3.37367	0	0	1.12403	1	-0.11016	1
ENSG00000009724	MASP2	251.276	283.327	842.067	394.312	846.447	448.317	462.446	339.264	773.895	1001.2	921.486	2080.71	1714.17	589.826	697.038	908.601	764.549	130.394	543.924	653.727	731.855	1110.18	331.51	1137.48	905.217	286.141	503.536	522.919	723.087	127.541	-0.37731	1	0.642359	1
ENSG00000009765	IYD	140.247	735.119	351.374	190.257	287.132	740.951	112.613	86.0713	146.933	77.775	124.252	36.8734	1902.58	875.767	85.9362	396.374	515.707	251.089	614.573	150.585	1434.09	139.192	15.2669	0	34.4122	575.779	0	163.623	125.506	1738.84	1.34754	1	-0.429457	1
ENSG00000009780	FAM76A	4610.62	1843.27	2071.36	2471.17	2338.16	2212.52	1709.85	1910.07	2112.7	2804.22	2912.32	3071.78	2351.44	2280	1919.24	1752.51	1954.11	2037.81	2369.12	2599.21	2001.49	1993.07	3561.55	2352.07	2439.19	2249.95	2180.5	2508.32	1671.52	2113.45	-0.250565	1	0.155744	1
ENSG00000009790	TRAF3IP3	5726.75	1070.95	2880.65	2767.44	2338.16	1078.8	2246.26	1405.83	4644.08	2656.08	3276.64	3088.33	2983.17	4631.2	3470.87	1573.73	2275.62	2918.24	1320.37	851.415	2595.39	4440.7	937.823	1902.22	2415.27	1697.95	1697.76	2894.61	2646.33	1628.66	-0.922837	0.619579	-0.378271	1
ENSG00000009830	POMT2	2945.18	5091.14	4439.81	5815.19	4953.49	4374.65	4670.43	5479.87	6496.44	4841.19	4158.21	7096.24	4163.51	5464.72	5046.37	5479.25	4669.85	3217.82	4570.2	4482.59	5387.98	4770.19	5690.19	5378.92	5448.8	6064.92	4319.41	4724.82	4762.82	3871.65	-0.0371637	1	0.0511826	1
ENSG00000009844	VTA1	12616.4	10049.9	7915.64	9422.82	7997.96	10218.3	11741.7	9375.31	6988.59	8857.71	10093.6	5664.95	6596.22	8770.98	5433.08	7135.31	8688.53	25404.2	13264.8	10714.4	10199.2	9172.57	17421.7	5198.98	6169.12	12636.4	12800.8	13363.1	8384.67	16532.3	0.511759	1	-0.276248	1
ENSG00000009950	MLXIPL	1577.78	2206.45	212.053	262.875	510.11	611.107	293.86	578.112	417.261	449.984	292.919	475.591	515.359	1029.16	506.069	499.29	812.806	170.266	196.169	371.825	793.427	367.817	111.23	4318.56	648.583	340.011	1829.96	777.63	193.964	242.395	-0.335932	1	-0.439616	1
ENSG00000009954	BAZ1B	26401.5	27836.1	27911.2	27692.6	21079	28152.3	25303.9	25390.3	25688.3	29419.3	29770.9	26522.5	22906.7	29979.8	22768.3	26320	26304	18343.5	40385.5	28049.6	25307.8	28624.5	58982.5	27113.1	25337.3	33034.2	29102.6	32183.1	26394.8	23251.3	0.201647	1	-0.0562819	1
ENSG00000010017	RANBP9	16210.2	21448.6	11098.5	11025.5	14496.7	21488.2	9735.35	17450.2	12224	12155.1	11552	9581.05	19579.9	14251.3	11300.6	13464.9	14627.6	20282.2	14172.9	13836.7	15316.7	12413	19731.4	6593.52	9691.42	19125.2	13730.6	13859	14704.9	22341.1	0.396581	1	-0.0340207	1
ENSG00000010030	ETV7	467.49	313.957	530.646	1189.47	566.789	306.199	221.894	531.49	1067.05	758.615	554.915	574.923	330.642	1021.05	486.972	518.108	573.266	793.14	216.747	391.094	420.875	626.701	272.623	186.367	936.13	412.77	1073.91	1187.53	629.671	291.809	-0.748992	0.684171	-0.150277	1
ENSG00000010072	C1orf124	2436.79	1859.68	2339.76	2284.54	2372.42	2844.3	3090.52	2610.11	2378.75	2861.63	3093.92	1968.59	2521.38	2451.92	1981.31	2274.74	2749.47	4188.77	3486.46	2362.98	3330.37	2728.71	3147.16	1323.84	2059.49	3515.54	3242.53	3291.01	2277.65	2979.53	0.278753	1	-0.0895618	1
ENSG00000010165	METTL13	4727.49	6604.04	6731.42	7367.02	6642.65	7443.1	7680.33	7162.56	9860.92	5556.59	5535.1	6018.63	4811.86	7263.72	3976.94	7825.14	5962.9	6116.66	6669.07	6308.18	7334.91	4494.5	6654.18	4222.17	6682.97	8670.27	5381.44	6954.82	6483.54	8520.56	0.156831	1	-0.0765974	1
ENSG00000010219	DYRK4	11383.4	4867.98	4313.8	4438.37	3123.57	5208.62	5520.03	2972.33	3721.12	3809.13	3167.01	3664.01	5907.23	3362.99	6029.86	3249.79	3638.44	5736.25	3229.94	3766.06	2566.56	3780.38	3938.86	1715.86	3869.34	3836.66	3741.61	3402.34	2582.15	4677.63	-0.253559	1	-0.0647783	1
ENSG00000010244	ZNF207	42477.3	57711.2	56185	41895.8	55309.9	41524.9	51544.7	53972.4	50516.5	42897.3	52744	50247.8	38624.2	43158	40137	46234	40808.9	63593.4	52159.8	48035.3	55586.7	44949	51394.9	35024.1	51234.6	57829.1	42507.9	43182.9	50795.8	59090.4	0.180265	1	-0.145253	1
ENSG00000010256	UQCRC1	39076.3	45030.4	40136.5	31797.6	29430.7	34293.7	30171.6	37345.6	29061.4	22155.4	16753.7	25849	26940.9	26495.9	41206.4	33057.2	22919	35739.8	17278.7	21992.6	19688.4	22623.1	26909	19915.5	27995.2	52475	22743.8	24597.4	29253.7	51468.6	0.263368	1	-0.331819	1
ENSG00000010270	STARD3NL	18173.7	13562.5	7626.75	11538.9	8788.97	19937.8	25743	17712.8	7185.46	8258.97	8179.8	5601.74	6378.26	10071.6	7748.58	9324.19	14031.7	22617.4	15409.6	8911.66	14697.1	12142	23297.3	18231.8	6614.73	14748.5	21613.4	9613.27	10782.8	12410.2	0.581931	0.990112	-0.266825	1
ENSG00000010278	CD9	70444.8	119713	88294.2	75078.3	65093	188307	89981.7	91763.5	53754.7	58498.6	57435.7	40582.5	85333.4	67631.4	85344.2	88181.4	97532.6	99184.5	81502.9	96861.4	78237.5	40484.1	92425.8	40107.4	57036.8	91305.5	78312.4	85399.3	55596.4	149770	0.549195	1	0.269063	1
ENSG00000010282	HHATL	29.2181	35.0057	3.07324	59.5462	581.738	25.1936	33.3174	27.2559	51.3553	147.526	73.0892	484.621	107.136	100.716	52.5166	34.6974	29.6517	2.15527	17.1477	48.5299	11.691	102.209	37.0767	6.42643	82.8227	10.4942	5.94142	6.74734	3.56552	15.3584	-2.42655	0.433892	1.35264	1
ENSG00000010292	NCAPD2	5177.45	13459.7	12871.7	13234.5	11720.7	9176.29	9947.24	9203.89	11664.1	12776.7	12250.9	11352.5	6908.39	11956.9	8966.01	12760.4	12129.3	7340.85	12481.4	12782.6	14398.6	10126.1	16010.6	8013.76	11920.1	10404.6	7105.94	15122.5	9967.05	13622.2	0.137373	1	0.069816	1
ENSG00000010295	IFFO1	4201.56	2432.89	2620.45	3464.57	4044.76	1603.35	1493.95	1499.79	5003.57	3956.65	2608.72	7835.96	3481.9	4413.57	8087.55	2849.89	3158.78	2096	1426.69	2036.83	2082.55	5876.33	1264.97	2005.05	4664.32	1247.41	1289.29	1919.62	2204.2	1480.41	-1.28304	0.234926	0.368236	1
ENSG00000010310	GIPR	116.872	63.4478	114.734	162.663	234.19	156.33	0	93.9611	160.485	293.817	244.005	543.318	225.354	316.04	152.776	154.08	176.747	94.8319	91.2256	167.714	182.379	718.151	41.4387	2390.63	412.947	90.2497	626.82	278.328	94.8428	22.0359	-1.3931	0.820382	-0.0314981	1
ENSG00000010318	PHF7	1227.16	1110.34	1148.37	758.85	979.113	1572.34	1049.5	1267.4	997.148	1007.99	857.954	1026.43	1453.72	1098.04	1078.98	1127.37	1444.79	1421.4	949.295	1198.26	1006.98	1328.71	2141.73	1568.05	1396.32	1041.02	969.937	1239.82	1198.01	1638	0.400318	1	-0.0344719	1
ENSG00000010319	SEMA3G	2010.21	1852.02	2466.79	2453.74	1606.32	2590.42	2316.89	3136.58	2931.53	2243.13	1304.92	1925.69	2055.89	1981.33	3098.48	2732.86	2361.67	445.063	1744.26	2509.28	1322.64	2436.87	772.068	3033.28	1596.38	2238.05	1745.29	1342.72	3353.01	1814.96	0.0744127	1	0.0506313	1
ENSG00000010322	NISCH	22971.3	51606	48869.6	57050.3	59554	49066.2	31547.6	75511.8	56811	55132	37886.6	91359.4	41201	59516.9	74683.4	73165	69072.2	16122.5	42323.9	53629.8	43329.1	55330.6	21761.9	167049	55642.3	34631.4	26547.8	44638.7	55918.7	39175.2	-0.194858	1	0.2704	1
ENSG00000010327	STAB1	11219.8	17903.2	14709.5	18224.8	22768.1	5066.5	9419.5	8602.82	22029.3	12119.9	19283.2	27698.7	11467.2	40756.5	27771.7	18949.5	16977.1	5990.58	6999.68	9563.25	26342.9	18408.3	1845.11	12685.8	15398.6	8900.44	4857.11	17079.2	13514	11197.6	-0.873878	0.59921	-0.0712017	1
ENSG00000010361	FUZ	3880.16	2361.79	2242.44	3741.97	3130.42	4362.37	2618.75	3419.9	3380.17	3190.01	2583.42	3307.31	2789.22	3934.3	4640.56	3169.22	3234.94	4182.3	2869.83	3607.63	2480.04	5093.63	2540.85	5719.52	4575.08	3121.66	3138.56	2402.05	3870.01	2500.08	-0.411203	1	0.0796802	1
ENSG00000010379	SLC6A13	35.0617	7.65749	119.856	192.436	86.5755	199.611	28.653	63.1189	108.417	235.177	213.083	94.0647	302.935	159.757	114.582	67.6305	42.4426	20.4751	41.8403	149.158	44.4257	94.8121	47.9817	77.1172	176.144	59.4669	181.213	20.242	71.3104	22.7037	-1.06653	0.613261	0.652902	1
ENSG00000010404	IDS	52119.3	59342.3	36497.8	57330.6	48934.5	23771.8	31419	49839.6	44103.5	61461.4	67107.1	51561.7	30380.3	61664.9	41750.7	36743.4	47057.3	29392.5	58105.2	59751	40263.7	44430.6	41661.2	22267.6	60347.4	35012.7	73808.8	49371.9	48810.5	35967.3	-0.392648	1	0.0939427	1
ENSG00000010438	PRSS3	0	7.65749	32.7812	8.71407	29.8966	288.112	840.265	76.0296	12.1255	6.78988	7.87114	6.02014	97.8997	6.94594	33.4196	36.4617	8.72109	1.07764	1.37181	6.42308	15.588	6.72426	2.18098	0	4.66607	326.718	194.582	10.121	2.13931	352.575	3.25695	0.667783	-0.400712	1
ENSG00000010539	ZNF200	1823.21	2029.24	1747.65	1874.98	2037.95	1715.75	2540.12	2882.67	1862.34	1850.55	1986.9	1615.66	1546.08	1329.57	1733.05	1634.89	1724.45	1976.38	2362.26	1765.63	1931.35	1913.05	2562.66	1683.73	1808.68	1951.91	2485	1845.4	2028.78	2190.91	0.19986	1	-0.209493	1
ENSG00000010610	CD4	15754.4	8626.71	8240.38	11894	10613.9	2802.95	3714.89	5965.46	13445.1	6625.08	17070.8	8719.42	4012.04	19917.5	7920.46	7937.47	9368.2	3628.4	5150.47	4885.11	8903.84	6488.91	1816.76	2782.64	7811	7075.86	8200.65	17074.1	8185.01	4477.3	-0.935208	0.464508	-0.387331	1
ENSG00000010626	LRRC23	3155.56	717.616	1309.2	1206.17	1200.22	1643.4	764.301	993.406	1001.43	1428.34	939.477	1553.95	1097.22	1686.13	2310.73	1133.25	1297.12	2550.76	910.198	1298.18	776.28	1738.22	2089.38	1246.73	1526.97	880.809	2161.19	1077.89	841.462	1101.13	-0.499011	1	0.0839514	1
ENSG00000010671	BTK	2471.85	799.661	748.846	1178.58	1428.81	197.027	290.528	535.794	1983.6	1128.36	1792.93	1131.79	539.372	2393.45	835.491	724.529	909.9	974.182	801.139	780.761	968.792	1033.52	479.817	539.82	748.904	760.476	1264.04	1334.29	746.62	661.746	-1.09824	0.376128	-0.291649	1
ENSG00000010704	HFE	4785.93	1285.36	1730.23	2002.06	2724.95	3247.39	1266.73	1301.83	2489.3	4260.34	3051.19	3664.76	3262.09	3145.35	2425.31	2260.62	3487.85	2035.65	2089.96	3249.36	2029.55	5772.11	2998.85	629.79	2744.81	1557.33	1993.35	2849.06	2105.8	2224.96	-0.731214	0.808397	0.596828	1
ENSG00000010803	SCMH1	16175.1	28155.5	21276	19680	23058.4	21919.1	22134.1	29111.5	21487.2	22981.9	16992.1	19316.4	19203.1	20458.1	22691.9	22661.5	18784.1	15813.2	21955.9	20641.6	18524.7	17836.1	22797.8	27209.5	22661.9	18578.9	18962.1	17624	24667	25000.1	0.126617	1	-0.0435726	1
ENSG00000010810	FYN	6486.42	3291.63	5724.42	7471.59	5555.16	3041.97	4785.05	4885.98	7583.46	4910.32	8341.16	5841.79	4429.5	9113.07	6669.61	3788.48	4525.66	2687.62	3016.62	3556.96	4292.92	6041.75	1971.61	2699.1	5110.51	4270.42	8606.15	6065.85	5589.31	3710.72	-0.774779	0.760344	-0.238446	1
ENSG00000010818	HIVEP2	6194.24	17097	13615.5	16583.6	14166.6	11585.2	9445.48	10759.6	16582	15747	19348.4	13314.3	11038.7	21608.2	8870.53	12439.3	14308.4	8739.62	14195.5	14224.3	17732.9	9959.98	7801.38	12004.6	14574.5	12623.8	11648.2	20016	14296.3	6918.62	-0.21216	1	0.0965278	1
ENSG00000010932	FMO1	473.333	118.144	70.6845	63.177	174.397	63.3071	116.611	69.5743	173.324	198.141	404.239	231.023	360.197	203.748	372.39	71.7471	158.724	491.402	96.027	179.132	151.983	129.778	76.3345	12.8529	153.397	116.135	267.364	94.4627	177.563	152.248	-0.719953	1	-0.103213	1
ENSG00000011007	TCEB3	8058.35	18472.1	15541.4	14238.8	18835.5	15895.9	18187.3	18263.6	14831	13878.5	15527.5	11087.6	12401.9	14159.9	8197.36	14846.4	15776.5	8241.76	21302.9	16433.1	15675.3	10760.2	18241.8	18109.7	10757.6	19508.6	14734.7	17936.1	14600.1	18963.6	0.398443	1	-0.0829564	1
ENSG00000011009	LYPLA2	5697.53	17873.7	17194.8	11536	10105	16308.7	11566.5	19617.8	9507.14	6733.1	6449.84	6832.11	12933.8	7613.91	8708.2	12699.2	10971.7	7469.09	14194.2	9476.89	12146.9	7513.69	9888.58	8341.51	9091.25	20179.6	8702.7	14280.7	15054.3	23541.7	0.923084	0.667186	-0.311398	1
ENSG00000011021	CLCN6	4113.91	5604.19	7984.27	9772.11	8630.77	6598.79	4000.09	8621.47	11744.7	11743.4	9804.63	13522.7	10006.1	11335.2	8416.98	10816.2	11585.7	2093.85	7282.27	8687.57	8796.28	8816.85	4475.38	12004.6	10487	5956.48	7426.78	7418.7	8914.51	4479.97	-0.449273	1	0.410803	1
ENSG00000011028	MRC2	14001.3	30076.4	24578.7	36809.7	41754.3	16928.2	13940	18691.8	40903.7	31161.9	31837.6	54346.1	14585.2	48851.9	33200	38747	39677.5	11519.9	20051.1	30311.9	27430.9	36586	7356.46	13765.4	48829.2	15074.5	16781.6	20046.3	32403.4	13909.4	-0.895712	0.526792	0.440617	1
ENSG00000011052	NME2	10033.5	16328	9298.6	6717.82	7471.03	5552.93	6593.51	8550.46	7611.28	5988.06	4629.92	3552.64	8602.24	5924.31	8087.55	7666.95	5206.49	20985.9	6551.1	5541.69	5156.5	4208.04	5668.38	41064.9	6105.55	15336.2	12864.7	8069.81	5943.72	17782.3	0.769898	1	-0.977026	1
ENSG00000011083	SLC6A7	11.6872	0	13.3174	21.059	7.47414	10.9818	13.327	3.5863	34.9501	12.9625	30.3601	13.5453	232.743	12.7342	14.3227	8.23328	14.5352	28.0185	6.85907	0	19.4849	12.7761	4.36197	6.42643	13.9982	6.9961	2.97071	5.0605	0.713104	20.7004	0.514883	1	-1.02503	1
ENSG00000011105	TSPAN9	12183.9	13052.7	21027.1	19658.9	15795.4	23185.2	15717.8	14598.4	20639.8	11907	11918.6	14130	13286.7	18738.4	16919.9	21804.1	21302.7	18138.8	17449.5	15595.9	20226.9	16313.7	19759.7	12126.7	23963.8	10473.2	10825.3	17055.6	19387.9	16823.4	-0.0182765	1	0.0354601	1
ENSG00000011114	BTBD7	6766.91	10101.3	12417.9	16187.1	11186.9	10539.3	10762.2	12062.2	16268.2	18397.5	18482	14149.6	10185.3	12445.4	9228.6	14079.5	14851.4	11893.9	17153.8	16181.2	16835.8	12127.9	19892.8	15571.2	11076.7	15220	13712.8	19688.7	11225.7	11115.5	0.108551	1	0.14622	1
ENSG00000011132	APBA3	2477.7	5216.94	4332.24	4945.96	4521.86	5217.66	5108.22	4272.72	5339.52	3312.23	2737.47	4289.35	3542.86	4255.54	5452.18	4280.13	3857.63	5422.66	2528.94	3160.87	4366.19	3816.69	1681.54	3341.74	5434.8	4889.58	3373.24	3729.59	4382.74	5060.92	-0.0430759	1	-0.0750111	1
ENSG00000011143	MKS1	1992.67	2100.34	2798.7	2408.71	3074.36	2689.26	3632.26	2755.72	2587.02	2341.89	2170.19	2759.48	1730.79	2550.9	2673.57	2781.67	2436.67	3685.51	2355.4	2405.09	2680.35	3033.31	3328.18	8624.27	2875.46	3035.61	2739	2116.98	2825.32	3199.22	0.123887	1	-0.225973	1
ENSG00000011198	ABHD5	3412.67	4269.6	2612.25	2588.81	3516.59	3059.41	5433.4	3934.89	2220.4	2515.96	3291.26	2204.88	1952.45	2829.31	1728.27	2727.57	2537.84	4703.88	2752.54	3579.8	3893.09	2594.22	4854.87	784.025	2545.34	5685.03	3055.38	3439.45	3024.99	3738.76	0.49504	1	-0.260369	1
ENSG00000011201	KAL1	2448.48	6155.53	4591.42	6711.29	2754.85	5813.91	9434.82	6451.76	2446.51	6533.72	6508.31	3002.54	4189.37	4826.27	1647.11	7704.58	9995.53	6068.17	6240.38	8911.66	8341.9	3889.99	11581	694.055	5654.69	5896.32	7590.17	7025.66	4672.26	6784.4	0.710253	1	0.289919	1
ENSG00000011243	AKAP8L	7772.02	9671.41	9119.32	8933.38	11753.7	9330.68	11906.3	8132.3	9052.08	7340.48	5661.04	11460.1	9389.14	9010.62	14633	9872.88	8932.14	8450.82	5547.61	5975.6	8038.71	12460.1	6135.11	49425.7	8904.02	6982.11	7398.56	6673.12	8824.66	7606.41	-0.217811	1	-0.271105	1
ENSG00000011258	MBTD1	9250.45	5155.68	7589.88	4979.37	5938.21	6071.66	8523.26	7653.17	6931.53	7471.34	9659.01	7435.63	6260.04	5543.44	7457.35	5451.02	7039.08	11776.4	11925.2	6859.85	8544.54	9059.6	12379.3	11831.1	7009.6	6292.3	7700.08	8717.56	8820.38	6270.89	0.169958	1	-0.215235	1
ENSG00000011260	UTP18	9998.44	8756.89	5199.92	6219.67	6363.61	4759.66	7852.91	7140.33	5014.27	4220.22	5050.46	3053.72	2648.83	5599.01	3661.84	3933.16	3984.96	12749.5	6574.42	5372.55	5301.46	4770.86	8303.01	4350.69	5496.63	6708.56	8279.37	5574.99	5147.18	8312.22	0.28227	1	-0.55378	1
ENSG00000011275	RNF216	11547	11035.5	15330.3	20326.3	15642.1	15893.9	19368.1	16410.2	18662.6	20521.5	16905.5	18483.3	14020	20588.9	20233.2	17271.7	17811.4	10289.3	19456.4	19038	16672.9	18349.2	18941.8	18231.8	19633.1	18753.1	16780.1	17381.1	17227.2	14878.9	-0.139086	1	0.109074	1
ENSG00000011295	TTC19	13352.7	17909.8	15986	9871.59	13166.3	17296.4	17834.8	19670.2	13943.7	12544.6	14186.6	12323.2	12374.2	10579.8	13573.1	15312.1	13030.5	15562.1	19536.7	13786.1	17668.2	11398.3	23960.3	11882.5	9883.31	16010.6	12068.5	15618.4	18090.7	12600.6	0.528226	1	-0.15895	1
ENSG00000011304	PTBP1	23491.4	105740	68086.6	67447.6	61281.8	56819.4	73481.5	75643.7	60140.6	42976.3	48972	36263.1	38707.3	63372.4	41956	55271.8	54424.3	40302.5	56899.4	54448.4	59671.5	44576.5	52810.4	44638	52275.7	76962.7	52326.1	61380.5	62184.8	68523.1	0.329896	1	-0.263674	1
ENSG00000011332	DPF1	23.3745	83.1385	181.321	41.3918	100.278	60.0771	174.583	94.6784	40.6562	56.1709	43.8535	106.105	238.284	54.9887	71.6135	126.44	79.0712	44.1831	61.7316	35.6838	109.895	56.4838	67.6105	1465.23	33.2457	79.7556	57.9289	65.7865	95.5559	66.7756	1.037	1	-1.02145	1
ENSG00000011347	SYT7	14988.9	55197.4	60661.6	63706.4	48385.7	117343	29514.6	92078.3	43639.1	27285.5	35860.9	20130.6	58697.3	64522	68495.9	79500.5	86352.7	43863	81240.2	57725.6	87107.1	18901.2	39150.9	111299	40304.3	63233.6	39246.1	62620.3	103358	65858.7	0.557977	1	0.0694994	1
ENSG00000011376	LARS2	3552.92	8945.04	7583.73	6751.95	5694.05	5434.07	4689.76	10133.5	5849.51	4314.66	4505.1	5021.55	5029.83	6310.96	4487.78	6851.26	5462.89	4184.46	5450.22	6528.7	6775.31	4011.69	6087.13	4961.21	4605.41	10347.9	4233.26	8373.44	4706.49	8869.8	0.592915	1	-0.290131	1
ENSG00000011405	PIK3C2A	30474.5	28716.7	25004.9	30681.5	24834.1	34671.6	40055.5	35326.5	25305.3	36488.8	45741.5	24353	20834.2	31551.9	20634.2	27132.8	35954.1	50017.4	47204.8	42150.4	49233.8	30429.3	55495.1	15307.8	27147.8	35561.9	25503.6	50416.1	34159.8	35463.8	0.346309	1	0.0397387	1
ENSG00000011422	PLAUR	2308.23	1795.13	2098	1829.96	9261.09	2141.46	1949.07	2815.97	3564.91	2776.45	2895.46	1868.5	2504.75	5317.12	2616.28	2115.95	2238.41	1728.53	634.464	843.564	2547.85	1188.85	434.016	1259.58	2370.95	1532.15	2135.94	2216.5	837.184	1085.77	-1.05982	0.311732	-0.220741	1
ENSG00000011426	ANLN	432.428	3460.09	949.631	773.374	583.606	440.565	3968.77	783.249	435.093	617.262	952.97	534.287	755.49	728.166	477.423	558.687	555.824	2081.99	1100.19	447.474	1722.47	656.96	6571.31	3495.98	442.11	3799.58	225.774	1136.93	972.674	1865.71	1.74377	0.57104	-1.56062	1
ENSG00000011451	WIZ	6311.11	40752.1	23148.7	28736.8	29554	21368.7	43292	26403.8	25435.1	26429.9	22586.8	24906.1	14901.1	26806.7	23408.1	25159.7	25103.9	9550.01	24364.8	25036.4	24314.9	20644.8	11301.9	25725	26590.2	23220.8	15998.8	22232.5	27785.4	21232	0.0526639	1	0.0545192	1
ENSG00000011454	RABGAP1	16923.1	21328.3	19999.6	21348.8	17648.3	24533.4	15649.2	23198.4	20746.8	28745.3	24636.1	23277.6	17343	19005.8	17616.9	20855.5	22905.7	10833.5	22793.4	26643.6	24039.7	22476.5	31255.7	14806.5	21662.2	23099.7	15208.6	26432.7	24003.8	20050	0.063193	1	0.31262	1
ENSG00000011465	DCN	674342	59912.2	65754	105715	193494	50170.2	44130.2	53349.1	107239	67047.6	114242	147791	38496.8	151283	92262.1	71829.5	97269.8	123380	163020	140999	43292.4	82066.3	33541.4	11117.7	101864	53162	310178	75629.2	81411.5	100460	-1.36797	1	-0.179834	1
ENSG00000011478	QPCTL	2354.98	4090.19	3222.8	2438.49	2219.82	3722.2	3132.5	4577.56	2181.17	1475.87	1213.28	1481.71	3535.47	2534.11	2119.76	2951.63	2549.47	3921.52	1939.74	2340.14	2560.32	2433.51	4185.31	8200.13	2347.03	3468.67	1593.79	2079.87	4989.59	6992.74	0.781216	0.805451	-0.524861	1
ENSG00000011485	PPP5C	11757.4	20273.8	14820.2	13799.5	15221.1	15358.4	14653	14406.9	12656.9	10487.3	8535.69	14027.7	14071.7	12299.5	16318.3	14074.8	11042.1	15942.5	10227.6	11557.3	12376.8	12973.8	17796.8	17139.3	11895.6	14340.6	10005.4	10578.1	12584.9	18826	0.179364	1	-0.151113	1
ENSG00000011523	CEP68	11324.9	7885.03	9007.66	17805.8	12161.1	11126.5	8789.13	8713.28	13248.9	18935.8	18890.2	18457.7	8419.37	18039.8	11119.2	12371.1	13715.9	6290.16	12978.7	16075.5	9010.62	15205.6	14335.6	10333.7	19391.6	8407.92	13824.2	12371.2	12459.3	7193.73	-0.673377	0.756221	0.412205	1
ENSG00000011566	MAP4K3	23047.2	3601.21	10314.8	14088.5	11604.9	10810.6	21324.5	14518.8	12696.2	14300.1	16242.7	10712.8	10532.5	9381.65	11391.3	10392.2	11683.4	22103.4	17878.8	15057.8	18141.3	14728.2	26819.6	7139.77	14033.8	15741.2	18298.1	16239.2	15781.7	22895.3	0.188043	1	-0.284132	1
ENSG00000011590	ZBTB32	64.2798	42.6632	87.0751	101.664	79.1014	55.5552	75.9637	91.0921	182.596	90.7375	134.372	224.25	210.577	178.279	119.356	79.3923	66.8617	106.686	63.1034	58.5214	88.8514	134.485	6.54295	212.072	110.819	53.87	7.42678	79.2812	74.1628	62.769	-0.673214	1	0.0527351	1
ENSG00000011600	TYROBP	16046.6	6831.58	3293.49	6465.12	5652.32	2380.47	2276.25	3363.95	7517.13	3462.84	5549.72	5183.34	2955.46	7764.98	6970.38	4419.51	4809.39	5660.82	1912.99	2017.56	3457.41	3364.15	732.811	1555.2	4254.87	6461.6	8268.98	5785.84	2537.22	3359.48	-0.931848	0.876686	-0.469499	1
ENSG00000011638	TMEM159	10664.6	8096.16	6636.15	5449.93	8519.9	5229.29	4591.14	5792.6	4982.89	4835.01	4058.14	4143.36	4316.82	4038.48	4473.46	5589.81	5506.5	14952.2	5311.66	4701.69	3259.44	7251.44	11718.4	5423.91	6729.64	8049.72	3842.62	5465.34	4498.26	6851.84	0.10888	1	-0.396061	1
ENSG00000011677	GABRA3	0	14.2211	6.14648	13.7973	35.5022	30.3615	33.3174	26.5386	5.70614	27.7768	35.4201	108.363	212.424	28.9414	0	71.7471	71.5129	1.07764	54.8725	254.068	11.691	11.4312	80.6964	0	40.2448	4.19766	20.795	74.2207	29.9504	4.67429	1.14261	1	1.63976	1
ENSG00000012048	BRCA1	648.642	2523.69	1425.98	1739.18	1582.65	1125.96	1556.59	1697.76	1360.91	1765.37	2147.13	1748.1	1904.43	1625.93	1231.75	1229.11	1280.26	1842.76	1505.57	2172.43	2222.06	1644.08	6078.4	3174.66	1609.79	2433.24	1474.96	2528.56	1466.14	1921.13	0.483553	1	-0.248045	1
ENSG00000012061	ERCC1	13118.9	16692.2	13309.2	13808.9	17716.8	15738.9	10759.5	13962.2	12876.6	10383.6	9279.51	10991.3	14376.5	13944	16552.3	11817.1	11207.8	14370.3	12085.7	11672.2	11862.4	9796.58	9984.55	31129.6	14551.1	12863	14289.1	12187.4	15875.1	20252.4	0.0350505	1	-0.253641	1
ENSG00000012124	CD22	3044.53	553.527	768.31	1463.24	2515.67	879.193	515.753	545.118	3778.18	1675.87	1083.41	1432.04	821.988	3604.36	1446.59	1194.41	1682.59	482.781	594.681	401.085	487.124	777.325	353.319	308.469	1234.76	867.517	295.586	985.111	822.922	496.143	-1.69004	0.0765663	0.109554	1
ENSG00000012171	SEMA3B	7047.41	7888.31	7067.42	9509.23	8973.96	9659.49	2833.31	4981.38	9275.33	11903.3	7144.19	15818.7	9191.49	10276.5	14828.8	8667.88	7429.79	3959.23	3896.64	8903.81	4730.17	15636.6	4929.02	7814.54	10198.9	3311.26	5016.05	4809.16	6566.97	4842.56	-0.931159	0.489682	0.578313	1
ENSG00000012174	MBTPS2	9040.08	8332.44	5349.48	7013.38	6991.44	6894.01	10620.9	12070.1	6309.56	8687.35	9509.46	5890.71	6490.94	8499.51	5242.11	7834.55	9453.66	10031.7	13550.8	10075	9887.44	5852.13	15454.5	4434.24	6789.13	12677.6	9320.61	10195.2	7697.96	8858.45	0.462858	1	-0.11271	1
ENSG00000012211	PRICKLE3	1373.25	3782.8	2566.15	3321.51	3088.07	2334.61	3014.56	2752.13	3157.63	3397.41	2843.17	3583.49	2262.78	3163.3	3050.74	3146.88	3055.87	1586.28	2517.28	3406.37	2648.39	2272.13	1541.96	3457.42	3623.2	3853.45	2378.05	3296.07	2639.91	2783.87	-0.0888302	1	0.180782	1
ENSG00000012223	LTF	5224.2	47414.1	17201.9	46987.7	108269	71248.2	37974.5	81937.7	45754.7	140910	338905	60588.9	829715	82043.1	79085.2	147938	568546	18000.8	17132.6	36645.1	514676	94861.2	277733	1555.2	10523.1	210220	7576.8	208877	81699.6	35345.6	0.906124	1	0.445649	1
ENSG00000012232	EXTL3	9846.5	14261.5	11450.9	22768.4	16590.1	13532.9	9620.73	12007.7	18975.1	20062.3	15288.6	18114.6	12023.2	19694.6	15879.1	17923.3	19098	9513.37	14460.3	17009	13183.5	17170.4	15993.2	8502.17	19455.8	13890.1	13311.8	14776.7	12114.2	10684.1	-0.458771	1	0.313051	1
ENSG00000012504	NR1H4	245.432	142.211	14.3418	78.4266	54.1876	21.9637	521.084	22.9523	29.244	24.6905	4.4978	43.646	88.6639	32.4144	157.55	37.6378	15.698	16.1645	54.1866	24.265	0.779398	123.054	15.2669	2300.66	51.3267	2.79844	179.728	35.4235	47.0649	30.7168	-0.30278	1	-2.65523	1
ENSG00000012660	ELOVL5	23210.9	98525.7	67163.6	71934.7	32390.5	104899	53923.6	71995.8	58209	23685	40970.4	20472.2	47361.3	44723.7	26244	67332.9	54145.2	29237.3	136122	70223.5	76501	21669.6	152226	15455.6	22505	213397	29658.1	70366.3	79347.8	172782	1.42153	0.225335	-0.431338	1
ENSG00000012779	ALOX5	5598.19	4372.43	5535.93	6449.87	6195.44	3550.36	1095.48	3961.43	10269.6	4051.09	7172.86	5820.72	5561.81	8787.77	5762.5	6030.29	3764.6	4418.31	3103.73	2400.8	9737.8	3710.45	2006.51	3502.41	4607.74	7535.5	3994.12	9544.11	6480.69	4442.58	-0.274898	1	-0.522372	1
ENSG00000012817	KDM5D	10822.4	15259.2	20293.6	17043.3	22264.9	9242.83	11814.4	19862.4	26485.8	20734.5	19238.2	29008.8	16014.9	19536	24119.4	18987.7	15834	13890.7	17417.9	19145.8	21255.7	22751.5	12900.5	33089.7	21417.8	16898.4	7639.19	17219.2	21010.9	14966.4	-0.277802	1	0.0330318	1
ENSG00000012822	CALCOCO1	34272.8	33071.6	25269.2	28754.3	26267.3	28791.8	21497.7	25065.4	29930.8	36269.1	24844.1	34577.4	24419.5	29207.1	35887.9	31416.4	30813.9	14833.7	22396.2	27009	21729.6	36115.3	24547	37703.9	34351	21694.9	19324.5	23782.7	29664.4	27615.7	-0.342287	1	0.213697	1
ENSG00000012963	UBR7	12394.3	11454.5	10158.1	11437.9	10624.5	10733.1	13257	13254.3	9898.01	9713.24	10528.8	8499.68	8073.96	9488.73	7127.93	9953.45	9736.23	12625.6	13839.5	13993	9886.66	8479.29	19255.9	7081.93	9479.12	14564.5	11403.1	12553.4	12997.7	14043.6	0.329994	1	-0.11709	1
ENSG00000012983	MAP4K5	13159.8	9549.98	11836.1	12757.4	10732.9	11660.8	12299.5	13243.5	12445.1	17697.5	19830.8	12669.4	10268.4	13865.3	10336.2	10092.2	12099.1	14570.7	16175.7	12689.9	13581	17366.8	20732.4	11670.4	14428.1	10669.8	16786	15358.6	13718.7	11162.2	-0.0928417	1	-0.00275664	1
ENSG00000013016	EHD3	5849.46	7191.48	6400.53	13341.2	9700.19	4748.03	13236.3	6445.3	10705.4	9144.12	7419.68	9938.5	4839.57	12172.8	7538.52	8356.19	8521.67	4235.11	5511.95	5564.53	7924.14	7268.93	4104.61	5449.61	13545	6003.36	8246.7	4947.48	4956.78	4674.29	-0.654607	0.98998	0.0193841	1
ENSG00000013275	PSMC4	13107.2	25358.3	13522.3	14921.4	13333.9	18638.8	19839.8	17608.7	12449.4	10194.1	9946.31	9679.63	13657.9	13582.8	16805.3	15135.1	12559	15444.7	12185.8	17265.2	15537.3	10044	16752.1	18598.1	12151	22454.7	13855.4	15368.7	14650	27603.7	0.471527	1	-0.220317	1
ENSG00000013288	MAN2B2	10372.4	22609.3	26350	25336.2	25884.2	30754.3	17453.7	21795.4	20420.1	18438.9	21260.5	28299.2	28972.8	28314.5	22911.6	34352.2	32064.5	10114.7	22025.8	29140.8	21632.2	16094.5	12470.9	19170	21427.2	29733.4	19043.7	25791.7	31037.1	31363.8	0.171288	1	0.286752	1
ENSG00000013293	SLC7A14	5.84362	1.09393	40.9765	106.747	21.7996	145.348	0	73.8778	42.0828	111.724	60.7202	163.296	657.59	91.4549	85.9362	112.914	180.817	21.5527	24.0067	129.889	17.1468	43.0353	6.54295	745.466	54.8263	22.3875	559.979	35.4235	31.3766	0	0.300066	1	0.406081	1
ENSG00000013297	CLDN11	14632.4	2002.98	4231.85	5017.13	3278.66	2623.37	1144.79	1534.22	6116.27	4860.94	7166.67	7198.58	3223.3	6997.45	3747.77	2744.03	2705.86	4796.56	3258.74	3013.14	1913.42	4014.38	2135.18	1047.51	4928.53	2189.08	6425.65	2305.9	2721.92	1593.27	-1.37487	0.205776	0.0761025	1
ENSG00000013306	SLC25A39	13744.2	27567	28408	22883.2	14480.5	24078.6	31976.7	18322.4	11286	9212.64	8408.63	9792.51	18222.3	18359.3	22844.7	19452.3	13867.7	29799.9	12021.2	14459.1	20065.6	10061.5	16165.5	10211.6	13711.2	31475.5	14864	14650.2	28174	43066.9	0.740619	0.685985	-0.530852	1
ENSG00000013364	MVP	19868.3	19044.2	19915.6	27487.1	24000.7	17504.4	12634	14765.5	33239.7	22446.1	19311.3	24285.2	15555	30318.4	26062.5	21528.3	19996.9	32246.1	8141.03	13515.6	19986.1	22506.8	10560.3	8097.3	23670.4	13461.9	11691.2	22352.2	17650	20623	-0.55016	1	0.018101	1
ENSG00000013374	NUB1	23947.2	24206.4	16527.9	19049	14999.4	16794.5	17125.1	13429.3	19283.9	19805.5	21738.4	15129.4	15641.8	18379	13296.2	14888.1	16287.5	16893	25680.4	18717.6	16753.9	18834	22638.6	13501.9	18143.4	25045.4	26271.5	22747	21309	19330.2	0.0843461	1	-0.156047	1
ENSG00000013375	PGM3	17653.6	48124	26961.5	18352.6	16890.3	48442.8	43433.2	28415.7	19007.9	14506.3	20080.4	9134.06	21020.7	14907.1	12971.6	36599.3	37300.7	19125.9	62785.2	35802.2	32838.4	11977.9	42956.7	9318.33	9862.32	34443.2	10462.8	38495.2	43442.3	59953.1	1.33516	0.191965	-0.0102652	1
ENSG00000013392	RWDD2A	6807.82	10056.5	6637.17	4622.82	2687.58	8964.41	6979.33	5923.86	4419.41	3113.47	3545.39	2487.07	5731.75	2672.45	4903.14	6659.55	7570.49	5267.48	9196.64	6175.43	5757.41	3391.72	7683.61	2782.64	2800.81	6831.7	3113.31	6922.77	6599.06	10780.9	0.931647	0.394909	-0.0996059	1
ENSG00000013441	CLK1	87584.2	25373.6	43551.9	27430.4	39084.8	32399	41880.6	41076.8	37856.7	39575.8	44102	35849.2	35319.6	21816	80106.9	27410.4	36911.7	65186.2	41692.2	28906	28282.8	54902.9	46755.9	121132	41717.6	31355.1	23667.7	34531.2	47509.1	30935.1	-0.286926	1	-0.375921	1
ENSG00000013503	POLR3B	3190.62	6445.42	4089.46	3703.48	3608.77	3692.48	4583.81	4277.03	3609.13	2859.16	3637.03	2569.09	2395.77	3745.6	2310.73	3833.18	2859.35	3799.74	5538.7	5039.97	3604.72	2621.12	3877.79	2120.72	2891.21	7189.9	3099.94	4382.39	2597.12	4259.61	0.434891	1	-0.183032	1
ENSG00000013523	ANGEL1	7953.17	9733.76	6834.88	7802	8488.76	6282.9	7167.91	9251.23	8833.1	7513.93	6598.83	7734.37	5502.7	8775.61	7199.55	9255.38	8534.46	6099.42	8447.63	8787.48	12730.7	7543.95	5057.7	14324.5	7468.04	7783.87	8656.65	8376.82	7866.25	8743.59	0.0774731	1	-0.113637	1
ENSG00000013561	RNF14	19961.8	13574.5	9827.19	10761.9	9443.58	16112.3	25670.4	15520.8	8673.33	11291	10987	8589.99	7835.67	9345.18	9763.31	10765.6	12192.1	24574.4	17269.8	17254.5	13305.9	11503.9	25890.5	8913.46	9610.35	15855.3	14225.3	14456.2	13805	24409.1	0.592966	0.931541	-0.135795	1
ENSG00000013563	DNASE1L1	4581.4	18525.7	5334.12	5458.64	7090.47	4348.16	7035.97	9966.34	5159.78	3478.27	3294.63	4174.21	4462.75	6790.23	4693.07	7715.76	5728.59	5436.67	5548.3	5884.97	6567.99	3917.55	4761.09	6477.84	7480.87	7004.5	4750.17	2958.71	6369.44	9819.35	0.434165	1	-0.461565	1
ENSG00000013573	DDX11	2331.6	2682.31	4869.03	4770.23	4915.5	5089.76	5441.4	2711.25	8796.73	6787.42	1337.53	2892.68	3819.94	4795.59	6206.51	4341.29	3861.7	4717.89	2996.04	3497.01	2502.65	10537.6	2586.65	14864.3	1913.09	1033.32	3073.2	3896.59	6760.94	2706.41	-0.418877	1	-0.0742592	1
ENSG00000013583	HEBP1	15742.7	14668.5	8328.48	14601.9	10142.4	8043.23	8691.85	6134.73	8648.37	6462.12	6046.72	6771.15	5632	6686.62	8407.43	7662.83	7101.29	14809.9	7900.28	9714.55	5767.54	6914.56	11661.7	4402.11	8167.95	5356.22	12763.7	6497.68	8642.11	13449.3	-0.0847498	1	-0.264678	1
ENSG00000013588	GPRC5A	3085.43	4276.16	9742.17	4678	21950.3	11529.6	6470.24	8914.83	24265.4	15623.5	13756.5	13477.6	8583.77	17392.1	6421.35	9113.06	5258.24	10400.3	2893.16	5488.16	18391.5	10712.4	7090.38	2088.59	15673.9	4550.97	6569.73	19201.2	4757.12	11040	-0.616107	0.60047	0.0662727	1
ENSG00000013619	MAMLD1	1472.59	1418.82	2089.8	3825.48	3040.11	2906.31	1184.1	1864.88	4005.71	6080.03	3421.7	8004.53	3084.76	3126.25	4506.88	3964.91	3556.46	683.221	2895.9	6061.24	1526.84	2894.12	3812.36	62542	2806.06	1457.99	3878.26	2324.46	3728.11	1027.01	-0.602476	1	0.117641	1
ENSG00000013725	CD6	3336.71	1050.17	2388.93	3669.35	2504.46	738.367	623.036	1470.38	4500	1396.86	2572.74	1913.65	1514.67	3876.99	1370.21	1429.06	1607.59	1209.11	528.148	288.325	1167.54	2232.45	318.424	700.481	2430.44	1208.93	1189.77	3186.43	2075.13	677.772	-1.17881	0.198377	-0.631577	1
ENSG00000013810	TACC3	1735.56	5596.53	2293.66	2206.11	1849.23	736.429	5190.19	1552.15	2082.74	1232.06	1695.11	1794.75	2305.26	2103.46	1809.44	1467.29	1368.05	2157.43	1016.51	770.769	2450.43	1751.67	4972.64	16336	1242.92	3243.39	767.929	2039.38	1665.1	2820.6	0.559256	1	-1.268	1
ENSG00000014123	KIAA0776	19026.8	9710.79	11893.4	12130.7	11091.6	21111.6	20800.7	13196.9	11731.1	17258	19436.7	8984.31	9250.6	11139	9405.24	12625.7	21001.5	32804.3	30610.7	21857.7	21570.6	18294	23229.7	8598.57	10008.1	14504.3	16661.2	27038.3	17691.4	25561.7	0.554062	1	0.0656313	1
ENSG00000014138	POLA2	3365.93	4975.18	3841.55	3871.23	3547.1	2814.58	3422.36	3765.62	3764.63	3780.11	3318.25	4342.03	3611.21	4344.68	3852.81	2960.45	2920.98	2973.2	3560.54	4882.97	2965.61	3554.44	4881.04	9928.84	4459.59	4005.97	4000.06	4228.89	3551.26	3973.15	-0.00867475	1	-0.0896517	1
ENSG00000014164	ZC3H3	3874.32	15601.6	14263.9	9244.9	7581.9	8128.5	15813.1	10857.9	9152.65	7540.48	6234.51	7382.2	5487.93	8098.96	11806.7	7867.49	7410.6	4488.35	7852.95	7116.77	8931.9	6242.13	2905.07	8707.81	8797.29	8940.32	4101.07	7845.46	9857.95	9405.34	0.234373	1	-0.190799	1
ENSG00000014216	CAPN1	24923	55018	41082	49867.7	44947.6	51973.8	38111.1	48100.9	41923.7	45363.2	33165.1	45186.4	30991.7	49669.2	47408.2	57760	51001.5	32818.3	39480.8	49994.4	38987.8	36077	25432.5	22409	51759.5	51844.6	29557.1	51514.2	46188.4	50151.1	0.0480051	1	0.221143	1
ENSG00000014257	ACPP	96630.1	638791	494449	207310	198380	3.61411e+06	786355	1.68469e+06	98386.7	222537	559956	205579	2.87356e+06	399108	476302	1.24304e+06	1.72619e+06	953905	541766	1.38654e+06	967196	84971.8	210530	270771	134306	783650	305946	1.92857e+06	972004	1.25461e+06	2.11717	0.2136	0.956166	1
ENSG00000014641	MDH1	31678.3	24590.4	16768.6	20668.3	19920.5	27301.5	23969.2	22047.2	15808.1	16524.1	15131.1	13984.8	11711	18623.2	15635.6	16637.7	17675.9	41729.3	19933.1	22730.6	16543.5	18314.9	29635.2	12955.7	19119.8	27296	30895.4	17715.1	20532.4	35422.4	0.263181	1	-0.146054	1
ENSG00000014824	SLC30A9	21387.7	28238.6	16935.6	18868.1	19110.1	27481.7	26767.9	29797.2	16349.5	16288.3	20270.4	11672.3	20732.6	17589.4	11033.3	20238	21638.2	35334.6	37351.7	25458.2	25370.2	14383.2	49608.7	11239.8	12292.8	33247.6	16808.3	30329.3	22054.9	35067.2	0.833429	0.82328	-0.239152	1
ENSG00000014914	MTMR11	5411.19	1728.41	2127.71	3256.88	3405.72	1629.83	1068.16	3696.76	3633.38	3165.94	2678.44	6087.87	2124.24	3549.95	5299.4	2228.87	2579.12	2018.41	2076.24	3413.51	2282.08	5337.05	1454.72	12158.8	5314.65	1630.09	2519.16	1659.84	2557.9	2208.27	-1.09259	0.510618	0.0923029	1
ENSG00000014919	COX15	11734	8460.43	10455.2	8794.68	8803.92	11061.3	12881.8	7323.23	9136.96	9179.92	9331.8	8775.11	7846.75	8623.96	6478.64	10659.2	9543.2	12591.1	13408.1	10432.5	6388.72	7805.52	15991	8052.32	7713.01	7800.66	8695.27	10713.1	8806.12	6763.03	0.16115	1	0.0689927	1
ENSG00000015133	CCDC88C	5878.68	24869.3	25050	27436.3	15869.5	11731.8	9632.06	26068.1	20375.2	12529.2	15267.8	15378.4	11864.3	23636.4	6364.06	20456.8	16219.5	9440.09	21112.9	11894.8	37751.7	15689.7	24411.8	40750	12188.9	21034.5	10791.1	21179.9	18556.4	13884.6	0.383293	1	-0.517566	1
ENSG00000015153	YAF2	12300.8	3780.61	3279.15	2863.3	3366.48	4173.1	5264.82	3393.36	3326.68	5153.52	6192.34	4089.18	4447.97	2825.84	4191.78	2695.81	3853.56	8684.66	7116.28	4592.5	3636.67	5346.46	8534.19	2834.06	2991.53	3882.14	5059.12	4412.76	4260.08	4385.15	-0.0287434	1	-0.125139	1
ENSG00000015171	ZMYND11	44680.3	29435.4	23753.1	35850.4	32129.5	38127	34173	42752.3	30997.9	43776.9	39877.5	32198.7	28810.2	31437.9	24362.9	29711	32126.2	40786.3	51271.5	45009.4	35649.7	40019.4	69473.1	21978.4	30524.2	36742.1	37665.7	38682.5	37030.8	38976.9	0.1453	1	0.0722957	1
ENSG00000015285	WAS	2664.69	2025.95	1810.14	2811.74	2392.35	622.735	973.535	1401.53	3562.77	1703.03	3368.85	2160.48	1512.83	4040.22	2143.63	1518.45	1766.31	716.628	1047.38	871.397	1911.86	1790.67	449.283	1111.77	1916	1503.46	1770.54	2943.53	2136.46	1199.96	-0.911824	0.504254	-0.415428	1
ENSG00000015413	DPEP1	157.778	87.5142	128.052	474.191	46.0906	6.4599	59.305	91.8094	180.457	17.9006	24.1756	39.1309	66.4979	107.083	90.7105	385.2	181.98	68.9687	483.564	280.474	51.4403	15.4658	6.54295	89.97	281.131	126.629	160.418	43.8577	85.5725	64.1046	-0.334246	1	-0.295002	1
ENSG00000015475	BID	5335.23	3848.44	5831.98	2978.76	3988.08	4061.34	6067.1	2844.66	3508.56	2581.39	2971.36	2383.98	3788.53	3669.19	4249.07	3731.44	3407.62	12652.5	3297.84	2528.55	4182.25	3107.95	5162.39	4228.59	1847.18	6868.08	4337.24	3893.21	3633.26	6379.74	0.56361	1	-0.613416	1
ENSG00000015479	MATR3	147861	81372.9	74540.4	77784	76802.4	75404.5	108901	92130.7	72480.8	82188.5	95710.3	63509.5	53713.7	68621.2	57386.3	63134	69332.1	170609	125068	86696.6	87683.8	99724.8	159951	66757.8	68659.4	91506.9	92080.2	99221.3	84399.4	113040	0.276355	1	-0.294601	1
ENSG00000015520	NPC1L1	186.996	91.8899	79.9042	118.366	287.132	58.1391	0	43.0356	104.85	272.83	139.994	563.636	356.503	177.121	444.004	80.5685	104.653	375.017	92.5974	117.043	49.8815	217.866	37.0767	173.514	271.798	40.5774	497.594	79.2812	65.6056	53.4205	-1.1143	0.565405	0.49987	1
ENSG00000015532	XYLT2	6135.8	10145.1	12908.6	11702.3	10014.1	12959.2	8282.04	13504.6	11923	11020	7049.73	12538.4	12014	12671.7	12479.9	13633.1	13572.3	7096.23	7687.64	10255.5	9324.72	9860.46	7112.19	9478.99	13277.9	11019.6	5734.96	9609.89	11910.3	12593.2	0.0318965	1	0.205211	1
ENSG00000015568	RGPD5	105.185	189.249	485.572	266.505	523.19	209.301	209.233	371.541	500	541.956	647.682	986.55	688.992	320.092	682.716	399.902	479.66	154.102	382.736	665.859	619.621	498.268	148.307	1805.83	312.627	167.207	185.669	332.306	381.511	144.903	-0.33257	1	0.486707	1
ENSG00000015592	STMN4	64.2798	5.46964	11.2685	39.9395	49.8276	7.75188	13.9933	9.32439	17.8317	39.5048	8.99559	54.1813	389.752	13.8919	23.8712	15.8785	25.0005	15.0869	13.0322	18.5556	9.35277	43.0353	15.2669	6.42643	28.5797	4.19766	1173.43	6.74734	7.13104	3.33878	0.0975982	1	-1.40651	1
ENSG00000015676	NUDCD3	25799.6	25991.7	26896	31062.8	29514.2	27926.2	19210.2	26423.2	27254.7	26402.8	20045	27585	19084.9	31014.8	34049.8	28173.7	24210.3	17307.9	27873.2	28512.8	20241	22750.2	31253.5	20159.7	30531.8	29420	23758.3	24400.1	25776.6	27213.7	-0.125783	1	0.0324793	1
ENSG00000016082	ISL1	8823.87	2013.92	3076.31	6590.74	2115.81	3134.35	1387.34	2387.76	5940.8	7970.71	7061.54	6763.63	3625.98	6692.41	5819.79	3832	4592.53	3814.83	3147.63	4658.16	2366.25	8005.91	3982.48	1670.87	7424.3	2533.99	8509.6	3552.47	3541.99	2721.77	-1.1718	0.257004	0.329194	1
ENSG00000016391	CHDH	2723.13	10553.1	6402.58	5447.02	3841.09	8625.26	14038	12756.5	6217.55	4366.51	5619.43	2769.26	7261.2	8757.67	4463.91	9889.93	7330.95	6211.49	7279.53	6453.77	5037.25	4505.26	9919.12	11702.5	3448.22	12938.6	4837.8	7015.54	6544.15	2462.02	0.908918	0.861506	-0.4008	1
ENSG00000016402	IL20RA	4949.55	4387.74	7527.39	5312.68	3326.62	6622.05	2708.04	8038.34	3761.77	3351.12	4421.33	3497.7	6721.83	4404.88	2740.41	7084.74	7060.01	5123.08	10957.4	7171.72	8688.73	5357.22	7417.53	430.571	4628.74	5032.3	8885.4	7354.6	5406.75	11621.6	0.773077	0.928844	-0.149696	1
ENSG00000016490	CLCA1	0	54.6964	0	5.08321	0	4.52193	102.618	0	0	0	2.2489	2.25755	70.1922	5.20945	0	0.588091	1.16281	0	4.11544	6.42308	1.5588	2.01728	0	0	0.583258	1.39922	41.59	1.68683	2.13931	0	3.26478	1	-2.00253	1
ENSG00000016602	CLCA4	216.214	56.8842	60.4404	185.9	566.166	1424.41	31.9847	299.815	101.997	425.911	886.628	469.571	236.437	869.979	429.681	354.031	895.365	8.62108	240.753	1009.85	189.394	957.535	1053.42	12.8529	565.761	184.697	234.686	4109.13	323.749	344.562	-0.0815593	1	0.802644	1
ENSG00000016864	GLT8D1	21878.5	11264.2	15042.5	11686.3	11158.9	13173	16799.3	19400.5	11650.5	7989.22	9499.34	9086.65	10626.7	9999.26	16136.9	10534.5	10304.3	17616.1	13138.5	10376.8	10477.4	10348.6	21539.4	26836.8	11809.2	16235.2	18546.2	11099.4	18434.4	20092.1	0.292375	1	-0.573291	1
ENSG00000017260	ATP2C1	38486.1	65112.7	49559.1	42512.3	48061.2	90252.6	76871.9	76536	36406.6	28975.5	47700.2	21625.1	77675.1	41866.1	64184.8	76667.7	81789.3	176011	98344	85162.9	79549.2	25788.2	100410	47986.2	44729.5	96672.9	37350.8	93939.8	95634.4	101407	1.10441	0.370103	-0.227245	1
ENSG00000017373	SRCIN1	1425.84	5127.24	8242.43	5465.18	4916.74	1409.55	3334.41	2804.49	7499.29	2061.04	2496.28	2282.39	2349.59	3072.42	4731.27	2307.67	1388.4	1530.24	2356.78	910.65	5317.05	2130.25	1182.09	4350.69	4248.45	2848.81	5586.42	1389.95	1539.59	2552.83	-0.376482	1	-1.13515	1
ENSG00000017427	IGF1	14299.3	117026	5994.86	23522.2	21194.8	37070.2	6303.65	32911.5	16206.9	17570.4	80592.1	55648.7	21966.5	32916.2	16284.9	30740.1	45038.6	7525.13	73640.3	52637.8	27729.4	30595.4	49820.2	2692.67	21272.6	20269.1	26657.7	36715.6	31952.8	19869.1	0.492046	1	0.279723	1
ENSG00000017483	SLC38A5	2968.56	601.66	1047.97	1183.66	2743.63	574.931	233.888	716.543	1270.33	996.878	1445.48	3546.61	668.673	2423.55	3179.64	902.72	932.575	2909.62	900.596	590.209	431.007	1659.55	133.04	3238.92	1788.85	3064.29	1045.69	769.196	761.595	474.107	-1.16162	0.599574	-0.0812927	1
ENSG00000017621	MAGIX	1577.78	637.76	1051.05	843.086	1015.86	808.78	497.762	672.073	1121.26	593.189	373.317	604.272	2096.53	638.448	1064.65	689.243	972.692	674.6	1029.55	1322.44	1058.42	1450.42	669.562	764.745	1468.06	1359.34	1082.82	816.428	1700.75	2166.2	0.110652	1	-0.371586	1
ENSG00000017797	RALBP1	112437	54791.5	52543.2	31789.7	16326	35260.7	34296.9	38103	58236.1	27152.1	26810.8	16354.5	27238.3	26349.4	17196.8	30703.7	28455.8	28667.3	38837.4	32537.2	25164.4	23590.1	44287.1	16496.7	42325.3	26501.9	24818.8	28819.6	25976.2	28307.5	-0.0981237	1	-0.248774	1
ENSG00000018189	RUFY3	8210.29	5300.08	6962.93	5501.48	9182.61	6514.81	6686.14	6163.42	8430.11	14269.9	13414.1	14684.6	7850.45	7521.29	10450.8	7719.88	10964.7	8719.15	9176.75	10015	11525	12632.2	8658.51	19125.1	9169.99	4178.07	7539.67	8322.84	6579.81	5543.71	-0.349937	1	0.416604	1
ENSG00000018236	CNTN1	16356.3	8214.3	14310	22843.2	27437	5358.49	3511.65	9384.64	13888.7	16875.9	22460.3	21110.4	2220.29	26438.6	8975.56	18302	19004.4	9335.56	14433.5	18778.9	4051.31	16413.3	15120.8	925.406	28617	7203.19	15346.7	13047.7	14828.3	6650.18	-1.08949	0.232667	0.306441	1
ENSG00000018280	SLC11A1	794.732	1245.98	479.425	203.328	809.699	653.096	980.864	489.889	528.531	721.58	1010.88	802.936	1980.16	622.819	787.749	709.826	762.223	931.077	411.544	483.158	2395.87	425.646	403.482	1201.74	361.037	714.302	519.875	560.029	432.141	582.951	0.465421	1	-0.171553	1
ENSG00000018408	WWTR1	59984.8	26255.3	24143.4	34257.9	32454.6	31815	22756.5	22710.6	32373.1	63787.9	51278.2	34211.7	19986.3	38163.9	26062.5	26871.7	40208.3	37910.1	43402.8	38928.8	29946	44320.3	49336	11361.9	28550.5	20342.6	34533	33171.6	33764.8	26166	-0.429172	1	0.386666	1
ENSG00000018510	AGPS	12026.2	4574.8	6115.75	8176.7	5277.37	5837.81	6846.73	7455.21	8156.93	10605.2	12422.3	7157.95	3648.15	7182.1	4258.62	5081.11	6574.54	11198.8	8188.36	8254.37	7790.08	9789.85	12163.3	4980.48	7093.59	5787.18	10710.9	11981.6	5244.88	4978.12	-0.196087	1	0.00711869	1
ENSG00000018607	ZNF806	0	3.28178	5.12206	0	4.35992	0	15.9924	3.5863	8.55921	11.1107	8.43337	34.6158	221.66	4.0518	0	0.588091	0.581406	6.46581	7.54498	0	9.35277	15.4658	4.36197	6.42643	8.74888	1.39922	4.45607	10.121	5.70483	0	1.83538	1	-0.561332	1
ENSG00000018610	CXorf56	3038.68	3278.5	2581.52	2877.1	3668.56	2116.26	3077.2	3010.34	2422.97	3070.88	2296.69	2733.14	2755.97	1960.49	2243.89	2517.03	2392.49	5572.45	2845.83	3073.09	2169.84	4671.34	4656.4	2474.18	2107.9	2212.17	3637.64	2479.65	2870.96	3377.51	0.217307	1	-0.126262	1
ENSG00000018625	ATP1A2	5189.14	5422.6	5457.05	16980.1	13931.8	22007.6	5571.34	8200.44	15536.4	35959.2	13969	48519.3	12961.6	10801.5	15478.1	20232.7	21762	1367.52	10547.2	18948.1	5195.47	21096.7	28908.9	2737.66	15693.7	3301.46	7306.47	8891.3	19243.8	7428.11	-0.558733	1	1.43276	1
ENSG00000018699	TTC27	4078.85	4605.43	3624.37	4053.5	3407.59	3555.53	4743.73	4535.24	4415.13	4014.06	4661.96	3292.26	2621.13	3594.52	2730.86	2694.05	2794.82	3551.89	4919.32	4272.06	4202.51	3805.26	3469.95	3399.58	3484.97	4163.38	4306.05	4790.61	3287.41	5145.06	0.107585	1	-0.13957	1
ENSG00000018869	ZNF582	1121.98	871.86	672.015	750.863	581.738	867.565	852.926	949.653	758.203	786.392	855.143	853.355	1021.48	667.968	587.231	829.797	832.573	1002.2	1230.52	880.675	933.719	953.5	1522.33	687.628	695.244	843.73	848.138	907.517	944.149	884.109	0.318823	1	-0.0793827	1
ENSG00000019102	VSIG2	7719.42	667.296	4191.9	3402.85	5988.04	15753.8	435.125	3527.49	2547.08	3903.57	2387.77	2303.46	2288.64	3140.72	1561.17	3263.32	5319.87	507.566	4127.79	12037.6	2012.41	3512.08	1853.84	2589.85	3082.52	2566.17	1393.26	4127.68	2619.94	2679.04	-0.540193	1	1.45168	0.955211
ENSG00000019144	PHLDB1	18319.8	20103.1	19651.3	24624.5	24312.1	14894.6	15256	18283	24746.8	22836.8	19581.7	33923.5	20889.6	29693.3	30875	24915.1	24573.7	10627.6	18782.9	18633.3	24075.6	29197.4	6324.85	33340.3	28327.1	13999.9	11290.2	17533	22242.4	10165.2	-0.603553	1	0.180795	1
ENSG00000019169	MARCO	426.584	215.504	96.2948	113.283	104.638	65.245	105.283	76.7469	238.231	572.202	138.307	66.2215	86.8167	173.07	9.54847	178.78	367.449	336.222	45.2699	206.252	188.614	137.847	34.8958	96.3965	101.487	51.0716	53.4728	433.516	22.1062	219.024	-0.142601	1	0.831669	1
ENSG00000019186	CYP24A1	169.465	382.875	170.053	328.23	561.184	567.826	51.3088	299.098	1045.65	2347.45	2111.71	272.411	3003.49	1442.44	582.457	414.604	563.964	509.722	364.902	478.876	4471.41	1265.51	1042.51	212.072	262.466	715.002	384.707	485.808	352.986	371.94	-0.0217183	1	0.0616199	1
ENSG00000019485	PRDM11	625.267	975.783	772.407	1656.4	1351.57	1072.99	989.527	716.543	1083.45	1563.53	1252.64	1887.31	472.874	1795.53	782.975	1153.25	1447.7	342.688	819.659	1679.99	861.235	1077.23	608.495	1780.12	1707.78	602.365	916.465	968.243	815.791	522.853	-0.790631	0.689369	0.670735	1
ENSG00000019505	SYT13	2179.67	177.216	3516.81	5172.53	3300.46	3011.61	946.214	1409.42	5524.97	1234.52	2033.57	559.12	2366.22	2114.46	233.938	5537.47	5286.14	24289.9	1105.68	882.103	10346.5	1057.73	410.025	10719.3	906.384	6474.19	98375.1	4158.05	14846.8	11212.3	1.21982	1	-1.94505	1
ENSG00000019549	SNAI2	5177.45	4913.92	2088.78	9537.55	3696.59	6567.78	2549.45	3108.61	2859.49	6713.34	11521.1	12477.5	3550.25	7009.03	5499.92	3703.8	5664.64	1472.05	12461.6	23873.9	2421.59	7176.8	3860.34	7152.62	6950.11	3134.95	27517.7	5822.95	7765.7	2407.26	-0.686514	1	0.881412	1
ENSG00000019582	CD74	448498	305812	253407	539243	340972	170359	100201	230702	535546	231805	404741	344628	306483	498324	501223	301709	337927	141232	140688	140693	235985	199300	42718.9	62908.3	280257	252166	447315	532685	281784	197496	-0.876351	0.613261	-0.270223	1
ENSG00000019991	HGF	19219.7	4439.16	7869.54	4310.56	7242.45	1693.79	3628.27	2392.78	8345.23	9583	14937.7	4974.14	2543.55	9938.48	4979.53	3704.39	5434.4	14281.9	4888.46	3687.56	5685.71	11536.8	5624.76	893.274	6428.09	3754.11	6415.25	4232.27	3902.1	6724.3	-0.965633	0.526979	-0.364854	1
ENSG00000019995	ZRANB1	13598.1	12028.8	13538.6	14398.6	13386.8	16189.8	13356.9	16355	13564.2	18419.1	18494.4	13975	11890.2	13578.2	11773.3	12715.1	14924.1	14420.9	19591.6	16386.7	11622.4	14397.3	20725.9	10667.9	13090.1	13745.9	12231.9	17836.6	15039.4	14450.2	0.0757407	1	0.158037	1
ENSG00000020129	NCDN	6094.9	24710.7	16000.3	20854.2	14254.4	14989.6	16733.3	20040.3	14413	12424.3	9282.89	13305.3	9956.22	19230.4	17182.5	15304.5	12117.1	6166.23	11244.1	11548.7	9301.33	11558.3	8747.93	17409.2	13820.3	19176.3	9494.39	10041.7	14548	10701.5	-0.0104813	1	-0.121673	1
ENSG00000020181	GPR124	26670.3	57840.3	62943	150052	93167.7	80985.9	33955.8	49690.4	116238	135240	91410.4	124520	34989	144905	88433.2	99153.4	86473.1	17835.9	51037.6	96201.3	53293.7	97912	43377.6	13508.4	132697	36683.4	58794.8	47931.4	99202.7	36404	-1.07245	0.294796	0.629027	1
ENSG00000020219	CCT8L1	0	1.09393	21.5127	6.53555	25.5367	14.8578	17.9914	0	9.27248	9.25893	8.43337	39.1309	221.66	8.68242	19.0969	11.1737	5.23265	3.23291	15.09	0	9.35277	15.4658	2.18098	314.895	9.91539	2.79844	13.3682	11.8078	7.84414	0	0.933121	1	-1.08978	1
ENSG00000020256	ZFP64	4131.44	7386.2	6371.85	6648.11	4985.88	5175.03	8335.35	7026.29	6606.28	5243.03	4631.6	5664.95	6056.85	6286.65	3824.16	6472.53	5873.36	3409.64	6166.99	5628.76	5524.37	3799.88	4407.77	4717	5880.99	7112.24	6942.55	5645.83	5890.95	7059.51	0.230953	1	-0.0705575	1
ENSG00000020426	MNAT1	9063.46	3542.14	2654.25	2834.25	2735.54	3881.11	4613.79	3706.09	2372.33	2857.31	3129.9	1955.04	2615.58	2680.55	2668.8	1857.19	2632.61	9362.5	4061.94	3895.24	3066.93	3537.63	6843.93	2885.47	2709.24	4200.46	5396.3	2887.86	3422.19	5618.5	0.310552	1	-0.352166	1
ENSG00000020577	SAMD4A	9180.33	6331.65	6534.73	10101.8	8127.51	7224.11	5791.23	5581.72	9566.34	16342	10675.5	11051.5	4972.57	10745.9	10942.5	7525.22	9260.64	9840.97	6110.74	8322.17	11384.7	10767.6	7504.77	9883.85	7936.98	6264.31	6217.7	7584.01	7097.52	4819.86	-0.560529	1	0.406663	1
ENSG00000020633	RUNX3	3646.42	1495.4	3294.51	4560.36	3634.93	1117.56	801.617	2204.86	6758.92	3200.5	4629.92	3153.8	2188.89	7245.19	1570.72	2003.63	2383.76	806.071	1147.52	790.039	2575.91	2391.82	529.979	803.304	2608.33	2047.76	1613.1	4955.92	3000.74	1181.93	-1.09628	0.218121	-0.310636	1
ENSG00000020922	MRE11A	4493.74	3736.86	2760.79	3601.82	3591.95	3518.71	3455.68	3698.2	4293.16	4374.54	5852.19	3615.09	1946.91	4650.31	1718.72	3910.22	4608.22	4676.94	5293.83	4765.92	5080.89	3352.72	5262.72	1921.5	3265.66	4126.3	3967.39	5266.3	4369.9	3788.85	0.0815825	1	0.106156	1
ENSG00000021300	PLEKHB1	3243.21	22024	12726.3	8299.43	5018.27	5607.84	8501.94	13622.2	6900.15	6257.19	2516.52	2220.68	9668.06	12181.4	1527.76	6086.16	5808.83	2600.33	4099.67	2993.15	5147.92	3907.47	6741.42	2429.19	6202.37	21410.2	13225.6	16465.2	11180	8362.97	0.939303	0.910576	-0.919382	1
ENSG00000021355	SERPINB1	16993.2	3627.46	3570.08	5817.37	6837.6	6410.81	3075.86	4381.75	6344.51	9403.99	12130	8371.76	4824.79	9408.27	5709.98	3893.16	5393.7	7504.65	4396.66	5468.89	5438.64	9695.04	6152.56	1574.48	6804.29	3893.33	9391.91	7653.17	4173.08	4972.11	-0.938518	0.506216	0.184561	1
ENSG00000021461	CYP3A43	23.3745	12.0332	9.21972	2.17852	10.5884	144.702	5.33079	31.5595	12.1255	19.1351	36.5446	44.3985	129.301	17.9437	0	48.2235	87.2109	6.46581	28.1222	76.3633	19.4849	10.0864	10.9049	57.8379	29.7462	2.79844	2.97071	33.7367	31.3766	12.6874	0.953476	1	1.77533	1
ENSG00000021488	SLC7A9	146.091	56.8842	96.2948	76.2481	129.552	36.8215	13.9933	95.3957	37.8032	29.0113	67.4669	195.655	112.677	108.82	224.389	60.5734	61.0476	25.8633	30.8658	34.9701	116.13	80.0187	45.8007	372.733	110.819	64.3642	105.46	47.2314	111.957	59.4303	-0.6283	1	-0.395131	1
ENSG00000021574	SPAST	8070.04	6075.67	4512.54	4701.24	3482.33	5708.62	8921.07	6499.1	4855.92	5683.13	7659.18	3809.24	4176.44	4849.42	3002.99	4472.43	5503.59	7277.27	10357.9	7212.4	7207.09	4576.53	11493.8	5456.04	5024.19	6714.16	7242.6	8132.23	6060.67	7072.87	0.442706	1	-0.181141	1
ENSG00000021645	NRXN3	1881.65	2720.6	1290.76	2646.9	2320.72	2722.2	3495.66	1895	2858.78	8756.48	3427.88	5115.61	2560.17	3138.41	5413.98	2788.73	8944.35	1183.24	2867.09	4739.52	3215.02	5230.13	7526.58	3547.39	2943.12	2005.78	3489.1	3586.21	1597.35	3052.98	-0.316239	1	1.03053	1
ENSG00000021762	OSBPL5	10512.7	22156.4	16635.4	19330	16550.2	15458.5	8466.62	15901	20189.7	19841.9	10911.7	17504.3	10011.6	22450.4	15148.6	16822.9	14163.6	15126.8	10672.7	9773.07	14310.5	16569.3	6874.46	11773.2	16909.8	12073.2	6572.7	10809.2	16980.4	12452.3	-0.332426	1	0.140012	1
ENSG00000021776	AQR	6831.19	14241.8	13672.8	13924.4	14667.4	13105.2	15062.1	17195.6	13554.9	12616.2	17720.2	9742.84	9943.29	14406.5	9624.86	14038.9	14250.3	8296.72	22198.7	17236	19480.3	9842.97	14579.9	6233.64	11641.3	20160	13914.8	20911.7	15837.3	18116.2	0.361168	1	-0.0928808	1
ENSG00000021826	CPS1	292.181	1645.27	169.028	4073.1	620.354	237.078	265.873	185.771	370.186	659.236	549.855	679.523	759.185	726.429	486.972	588.091	779.665	197.207	654.355	2245.22	2890.01	704.03	451.464	134.955	1249.92	190.994	283.703	258.086	13619.6	149895	3.50764	1	-2.92079	1
ENSG00000021852	C8B	0	0	0	0.726173	0	0	0	0.717261	3.56634	0.617262	0	0.752517	31.4018	0	0	0	0	0	0	0	4.67639	0.672426	0	44.985	0	0	0	0	0	0	2.15354	1	-3.60433	1
ENSG00000022267	FHL1	150520	59655.1	41981.5	95542.5	155063	43911.2	39926.2	42581.6	90739	201345	66946.3	166303	46278.9	78695.2	231283	54284.9	98913.4	48553.9	50317.4	94362.1	38150.7	159714	110500	27620.8	95351.1	33760.4	66811.3	34858.4	61707.7	76456.7	-1.31196	0.253346	0.677758	1
ENSG00000022277	C20orf43	23456.3	18009.3	13079.7	15301.2	17933.6	20026.3	14871.6	14028.9	12689	15212.4	12406.6	13365.5	10863.2	14112.4	15062.7	13042.7	15028.2	24933.3	14858.1	16145.5	12958.3	16456.3	17947.3	10500.8	14770.4	16862.7	22769	14225.1	15308.9	21701.4	0.020668	1	-0.00236038	1
ENSG00000022355	GABRA1	0	7.65749	0	126.354	64.7759	596.895	52.6415	9.32439	7.84594	79.6268	1.68667	4.5151	347.267	346.718	0	25.2879	440.706	2.15527	33.6094	58.5214	16.3674	3.36213	43.6197	10423.7	0	6.9961	647.615	6.74734	4.27862	0	-0.718186	1	-0.987793	1
ENSG00000022556	NLRP2	3389.3	469.295	7150.4	6948.75	10508	2040.04	9618.07	7693.34	270.328	693.803	2910.07	2900.2	5240.41	633.238	362.842	1820.14	1229.67	7812.86	1590.62	3586.93	172.247	1466.56	7520.03	10057.4	356.371	392.481	191.611	4981.22	788.693	9722.52	0.537262	1	-0.908858	1
ENSG00000022567	SLC45A4	2267.32	8145.38	6153.65	9190.44	5669.14	5953.45	4840.35	7014.81	8115.56	11442.2	6766.37	7417.56	4218.92	8287.08	4568.94	7192.95	8030.96	2049.66	5861.76	7865.41	8050.4	7531.17	6204.9	6214.36	7518.2	5997.06	3132.62	7040.84	7510.41	4047.27	-0.163113	1	0.415308	1
ENSG00000022840	RNF10	31526.3	73397	42846.1	37454.5	41093.5	47728.4	58420.7	39679.6	40006.5	33308.1	30306.7	30333.2	32373.4	37981	38661.8	45460.1	41069.4	41899.5	40391.7	41328.2	33747.1	34551.3	62328.2	34664.2	35080.7	61318.8	30261.2	40082.5	48481.8	68693.4	0.46343	1	-0.170268	1
ENSG00000022976	ZNF839	3564.61	2097.06	3392.86	3184.27	2587.3	3253.21	2587.43	3754.86	3215.41	2982.61	2932.56	3636.92	3956.63	3015.69	3910.1	2973.98	3405.3	3111.13	3321.85	3073.8	3336.6	3905.45	3515.75	8489.32	3242.92	3111.17	2719.69	2747.85	3176.16	3043.63	-0.0521615	1	-0.0581992	1
ENSG00000023041	ZDHHC6	12499.5	7909.09	10733.8	7741	8840.67	11525.1	10934.8	12811	8156.21	7246.66	8319.23	6809.53	6725.53	7329.12	7863.16	8948.4	8720.51	13488.8	11353.8	8963.76	6938.98	9358.16	13910.3	8052.32	7022.43	7580.28	7948.14	10282.9	10070.5	7572.35	0.224273	1	-0.116187	1
ENSG00000023171	GRAMD1B	1092.76	729.649	1310.22	1450.17	1021.47	1272.6	887.576	675.66	1315.98	825.897	2014.45	1993.42	1603.34	1657.76	639.747	1597.84	1550.61	472.004	753.126	686.556	1291.46	1170.69	514.712	5237.54	1134.44	1338.35	846.653	1135.24	961.264	595.638	-0.400449	1	0.0308299	1
ENSG00000023191	RNH1	23719.3	48108.7	30259.1	34509.2	36295.7	39789.1	27421.6	33155.4	34137	27235.5	18894.7	28103.5	19158.8	32692.8	32608	29552.2	26648.7	31837.7	17869.2	27305.9	23507.4	27017.4	11035.8	17319.2	31661.6	31943.5	24970.3	24425.4	27585	38199.6	-0.109115	1	0.076737	1
ENSG00000023228	NDUFS1	14007.2	18396.6	14076.5	15608.4	15113.3	15638.8	35946.8	18979.4	13601.3	16735.8	16870.7	13963	11143.9	17586.5	8622.27	18673.1	16260.2	22759.7	24229	22495.8	18154.5	15381.7	32913.2	9826.01	12167.4	23428.6	11994.2	21680.9	14056.7	22243.6	0.58878	1	-0.0936973	1
ENSG00000023287	RB1CC1	32613.2	18110	15267.9	19226.9	13659	20392.6	18729	27583	16694.7	22886.8	26007.4	13569.4	9943.29	17616.6	12604	15598.5	19890.5	37517.9	31993.4	24088.7	25437.2	24251.1	41506.3	16824.4	18130.6	19449.9	17958	29045.6	22454.9	23257.9	0.235962	1	-0.131137	1
ENSG00000023318	ERP44	25723.6	46671.3	18632	12162.7	12516.1	23771.2	29046.8	21995.5	12253.9	13150.2	18423.5	10381.7	23815.5	12991.2	12045.4	14318.3	17528.8	18559	21080	21212.6	18479.5	14572.1	26730.1	9408.3	12861.4	32540.3	24019.7	25538.7	22277.4	35998.7	0.879505	0.659193	-0.309768	1
ENSG00000023330	ALAS1	7807.08	11202.9	10585.3	8282.73	8970.84	15195.6	8842.44	10733.8	9226.11	8740.43	8463.16	7130.1	10480.8	9034.93	7839.29	9768.79	9392.03	9723.51	8720.62	11303.9	9938.88	6300.63	9639.95	7641.03	7108.17	13877.5	8591.3	8594.42	6641.85	12611.2	0.343331	1	0.144402	1
ENSG00000023445	BIRC3	18132.8	5471.82	6405.65	8703.18	7552.62	6981.86	3836.83	8223.39	19935.1	17704.3	28432.8	8729.2	7117.12	12880.1	3714.35	6716	11267.1	25810.4	10896.3	6870.55	21253.4	17471	14091.3	2197.84	7946.9	6104.1	10846.1	20301	9688.94	4813.85	-0.411553	1	-0.140033	1
ENSG00000023516	AKAP11	22427.8	13510	16756.3	24449.5	19629.6	20016	11231.3	19135.1	26734	40072	40710.7	24872.2	11101.5	25415.8	15793.2	21734.7	30222.1	30354.8	36545.1	34944.4	25589.2	23681.5	37089.8	10712.9	23760.8	23594.4	27828.1	34688.1	24733.3	17361.6	-0.122384	1	0.366302	1
ENSG00000023572	GLRX2	1963.46	1901.25	2696.25	1532.95	614.126	4191.19	1568.58	1823.99	974.323	888.24	1724.34	744.24	1352.12	1887.56	1083.75	1386.72	2538.42	3856.86	2085.84	2238.8	1427.86	1435.63	3818.9	2384.21	809.563	4010.17	1668.05	1477.67	1417.65	2458.68	0.750814	0.943048	0.155957	1
ENSG00000023608	SNAPC1	7292.84	1784.2	1878.77	2715.89	2743.63	3461.22	2212.94	2351.9	1742.51	4552.93	4463.5	2062.65	1621.81	2885.46	1814.21	1187.94	1793.64	5564.91	3142.14	4234.24	2266.49	4510.63	6381.56	1362.4	2134.14	2606.05	3842.62	2913.16	2208.48	2882.03	-0.271372	1	0.126994	1
ENSG00000023697	DERA	6048.15	2571.82	2329.52	2529.99	2904.33	4312.63	4063.39	3807.22	2621.97	3685.67	4340.37	2586.4	1819.46	3422.61	3957.84	2152.41	3281.46	6820.36	3668.92	4430.5	3078.62	3670.77	5356.5	1818.68	2620.58	2760.66	6170.17	4078.76	3252.47	4847.24	0.0282355	1	0.00547611	1
ENSG00000023734	STRAP	26950.8	31648.4	11503.1	16123.9	15279.6	18059.3	23243.6	24687.4	13469.3	14152.6	14306.9	9927.96	10595.3	14682	10083.2	12689.2	12622.9	26935.5	22523.8	18965.9	18766.3	11994.1	26688.7	8919.89	9949.22	16264.5	19559.2	15410.9	17797.6	31323.1	0.589459	1	-0.275728	1
ENSG00000023839	ABCC2	128.56	193.625	296.055	135.068	337.582	107.234	61.304	159.232	218.973	233.325	269.305	268.649	400.835	223.428	286.454	195.834	174.422	238.157	146.098	87.0684	173.806	261.574	198.47	424.144	317.876	139.222	43.0753	219.288	121.228	65.4401	-0.41608	1	-0.234709	1
ENSG00000023843	ACCN5	0	0	2.04883	58.82	9.96553	18.0877	0	0.717261	0.713267	0.617262	0.562224	0.752517	20.3188	0	0	7.64519	0.581406	426.744	0	0	120.027	1.34485	0	0	0	0	249.54	13.4947	2.85242	0	2.3283	1	-3.13985	1
ENSG00000023892	DEF6	3307.49	4015.81	4761.47	5020.03	4560.47	6210.55	4335.93	5166.43	4910.85	3340.62	3813.57	5502.41	5462.06	6511.82	5709.98	4981.13	5075.09	2647.75	3018.68	3701.83	3549.38	5240.89	2556.11	5243.97	4951.86	3252.49	2128.51	5235.93	4222.29	3284.02	-0.268918	1	0.143783	1
ENSG00000023902	PLEKHO1	15707.7	7957.23	5907.79	10227.4	12379.7	10028.4	6850.73	5984.82	10896.6	13072.4	8861.22	13528	9631.11	10081.5	16461.6	6867.73	9811.23	8756.87	4089.38	5944.2	6400.42	11914.7	7352.1	16310.3	9821.49	4531.38	6857.89	7110.01	8075.19	6432.49	-0.846501	0.757957	0.252949	1
ENSG00000023909	GCLM	6369.55	14901.5	2587.67	4004.84	3495.41	5277.74	8335.35	5185.79	3228.25	4808.47	5798.22	2350.86	4549.57	4231.23	3275.13	3482.09	4757.06	10297.9	7592.99	7176	5672.46	4413.13	10815.5	1555.2	3888.58	6399.34	8231.84	5104.36	4162.39	7140.31	0.637438	1	-0.24374	1
ENSG00000024048	UBR2	13779.3	13029.8	16893.6	17813	14834.9	14372.6	13880	20348	19519.3	19662.3	22779.1	20777	15603	18189.7	16356.5	16597.1	17051.5	16493.2	19906.4	21358.2	19703.2	16454.9	19646.3	22119.8	18282.8	18088.4	13501.9	24521.5	18566.4	15357	0.00740275	1	0.0825575	1
ENSG00000024422	EHD2	22509.6	43458.4	35535.9	71594.1	54817.2	45594	38949.4	30080.5	64575.7	90678.3	51681.9	88687.2	31536.6	62277.9	86217.9	56649.1	55622	7577.93	37471.8	60774.4	28773.8	53558.7	24237.3	15005.7	72135.6	24196.7	35713.9	36600.9	54693.6	33948	-0.857403	0.701931	0.705996	1
ENSG00000024526	DEPDC1	298.025	2964.54	519.377	691.316	209.276	823.638	2313.56	500.648	176.177	266.04	885.503	209.952	1137.85	15132.9	219.615	3167.46	7840.26	2190.83	1170.84	660.863	1109.08	486.837	22765.1	4672.02	291.046	2047.06	506.506	1007.04	4063.98	1242.03	0.616614	1	-0.466419	1
ENSG00000024862	CCDC28A	7509.05	6877.52	2453.47	3465.3	3041.98	7467.65	3359.06	3659.46	3300.29	3300.5	3395.27	2937.08	5537.8	3775.12	2697.44	2661.7	4034.96	6269.68	3745.05	4391.24	3249.31	3830.14	6078.4	4639.88	3579.46	4944.15	6926.21	4411.07	4615.21	6984.06	0.269721	1	-0.00835679	1
ENSG00000025039	RRAGD	10238	6130.37	8062.13	6329.32	4802.76	8117.51	8383.99	7179.06	5763.91	6200.4	7288.68	3319.35	3638.91	4451.19	4697.85	6178.49	7342.58	14149.4	12496.5	6332.44	8433.86	4620.24	7609.45	6426.43	7798.75	6040.44	7823.37	11971.5	9904.3	16117	0.551449	1	-0.353259	1
ENSG00000025156	HSF2	6492.26	3391.17	3600.81	4462.33	4123.24	3657.6	4608.46	3936.33	3688.31	4485.64	4851.43	4159.92	2914.83	3683.66	3809.84	3080.42	3680.3	5824.62	5057.19	4200.69	3656.93	4827.35	8996.56	3868.71	3939.91	4150.09	7143.08	3933.7	4324.97	5428.85	0.0571611	1	-0.153538	1
ENSG00000025293	PHF20	17022.5	19205	11937.5	14972.2	10682.4	10736.4	12179.5	12973.1	13647.7	15714.3	14556	11487.2	10944.4	13648.8	12847.5	11115.5	12214.2	16932.9	17074.3	14201.4	15132.8	13187.6	22778.2	10790	12044.9	15869.3	11150.6	16077.2	12701.8	13383.8	0.121853	1	-0.130203	1
ENSG00000025423	HSD17B6	31164	3759.83	3605.93	4038.97	4024.2	11380.4	3391.71	3136.58	5409.42	8692.9	4514.1	5610.77	4442.43	3893.2	5600.18	12755.7	24016.1	10176.1	6688.28	15167.7	3535.35	4636.38	11245.2	1709.43	7235.32	9424.45	5480.96	2709.06	5060.18	8043.12	0.0833702	1	0.722178	1
ENSG00000025434	NR1H3	9256.3	2511.66	3559.84	4831.95	4681.93	4176.33	2203.61	3140.88	6489.31	4100.47	3242.91	3688.84	3343.37	4740.02	4077.2	4064.89	4400.08	3930.14	3741.62	3295.75	2459.78	4171.73	2174.44	2859.76	4664.32	3890.53	4227.32	3559.22	4566	4112.04	-0.593024	1	-0.0322716	1
ENSG00000025708	TYMP	5300.16	6820.64	6035.84	8039.46	7726.4	5083.94	3981.43	5466.96	13855.9	6471.99	6969.33	7890.9	7580.76	9827.35	9691.7	5417.5	6433.84	19770.3	2007.65	2038.26	11206.2	7394	1145.02	4742.71	5393.97	4507.59	3221.74	9739.78	5415.31	3309.4	-0.391067	1	-0.280498	1
ENSG00000025770	NCAPH2	7012.35	6829.39	4138.63	6415.74	8386.61	6763.52	7815.6	5482.74	5798.15	5244.26	3765.22	5850.82	3638.91	6644.95	9118.79	5282.82	5354.17	11400.3	3709.38	4745.94	5040.37	7415.52	5509.17	9671.78	6475.92	4501.99	6118.18	4713.01	5426.01	7524.27	-0.239974	1	-0.160184	1
ENSG00000025772	TOMM34	7193.5	11162.4	7857.25	8679.94	8466.96	7795.17	9658.05	8847.41	6634.81	6411.5	5506.99	4957.59	6649.79	7852.38	7347.55	7373.49	6743.73	6230.89	7565.55	7466.47	6848.57	5337.05	7993.31	3984.39	7044.59	14616.3	7603.54	7260.13	7656.6	10212.7	0.33715	1	-0.279428	1
ENSG00000025796	SEC63	29042.8	24724.9	29545.1	25584.5	21468.2	40650.9	39789	27229.4	23940.8	28457.6	31364.2	21348.2	24131.4	20588.9	17922.5	28647.7	33173.3	45905.1	40965.1	32270.3	38153.1	26373.2	65953	25930.7	19463.3	26368.3	23345.3	41553.5	33789.7	41702.7	0.62807	1	0.0237778	1
ENSG00000025800	KPNA6	16560.8	24499.6	22181.6	24389.2	27240.1	24598	34313.6	25359.5	23152.7	29476.7	25852.2	26381.8	21731.9	19549.3	25962.3	27047.5	23201	20505.2	31206	32012.6	26897.8	21111.5	31905.6	21824.2	21553.7	28696.6	21865.9	34650.9	27689.1	29034	0.252569	1	0.0992056	1
ENSG00000026025	VIM	299848	165770	145866	191041	170822	162034	126090	110477	178285	147978	168514	163340	115882	227545	226389	115428	98157	314013	90514.3	119341	151143	154971	69795.9	107315	156544	129061	261840	110337	167549	129726	-0.562701	1	-0.202465	1
ENSG00000026036	RTEL1	4178.19	7452.93	7528.41	5806.48	8381.63	5448.28	6177.05	5578.85	10378.8	7277.52	5075.76	13950.9	9049.26	7731.41	16466.3	7618.14	7164.08	4684.48	5553.1	6276.77	10689.4	11614.1	2643.35	20236.8	9017.76	5312.14	2933.58	5011.58	7820.61	5098.32	-0.420277	1	0.0685364	1
ENSG00000026103	FAS	21031.2	2869.37	3920.43	4984.45	10134.9	4668.57	2711.37	7082.23	7336.67	7783.06	8994.47	8382.29	4527.4	9695.95	6330.64	4076.65	4971.02	4132.73	6201.28	4135.03	4726.27	7495.53	4708.75	2210.69	8063.55	4401.95	7649.58	4831.09	5026.67	3510.39	-0.922182	0.613777	-0.125958	1
ENSG00000026297	RNASET2	16742	10383.6	14350	14103.7	10925.3	12899.1	7781.61	11669.8	12984.3	11847.1	10692.4	11648.2	13589.6	14078.3	15363.5	12860.4	14193.9	13184.9	10164.5	10180.6	7821.26	13818.4	8078.37	17904	13314	16934.8	18131.7	8614.66	14759.1	14688.6	-0.107613	1	-0.130081	1
ENSG00000026508	CD44	70216.9	31073	39195.1	66319.9	56475.3	59341.3	94441.5	51564.6	70893.8	53087.6	75899.7	62823.9	46834.9	60302.9	72974.2	64430.1	72073.4	51898.9	43521.5	56159.1	44421.8	45014.2	70478.5	21027.3	47768.3	89772.6	94822.1	68050.3	55458.1	37980.6	-0.120713	1	0.022706	1
ENSG00000026559	KCNG1	397.366	1546.81	983.436	1965.02	966.033	1936.68	1039.5	2538.39	1474.32	841.946	779.805	2013.74	1073.2	912.812	1112.4	1534.33	1293.05	764.044	1310.77	2864.69	1194.04	972.328	665.2	1278.86	2323.12	375.691	331.234	865.346	2392.46	1111.81	0.0887884	1	0.545492	1
ENSG00000026652	AGPAT4	2553.66	1337.87	2315.17	3146.51	2350.62	1472.86	1103.47	1481.14	3815.98	3607.28	3924.89	4629.49	3954.78	3911.72	3637.97	2625.24	3091.34	1438.64	1407.48	2007.57	2137.89	3805.93	1884.37	18945.1	4015.73	1485.27	2788.01	1892.63	2167.84	1282.76	-0.929761	0.946765	-0.0557016	1
ENSG00000026751	SLAMF7	5048.89	1488.84	2857.09	5036.73	2491.38	657.618	458.448	2752.85	4681.17	1957.96	3639.84	2316.25	2299.72	6077.7	1480.01	1724.28	2231.44	2895.61	687.965	326.863	1775.47	3155.7	636.847	848.289	2882.46	2076.44	6505.86	3663.8	2294.05	1169.91	-1.09151	0.270168	-0.83217	1
ENSG00000026950	BTN3A1	14205.8	4224.75	6855.37	11726.2	9835.97	5746.73	1958.4	8035.47	11758.2	8571.3	12936.8	12672.4	7819.05	13913.9	7901.36	9324.78	10076.9	7585.48	6033.92	7263.07	6235.18	11116.5	3441.59	7923.79	12934.3	7885.31	8723.5	14592.8	10893.4	4888.64	-0.780792	0.667186	0.0299479	1
ENSG00000027001	MIPEP	3243.21	7471.52	18233.5	4002.66	2873.19	5547.12	2570.77	3948.52	3861.63	3556.66	3910.83	2526.2	18410.7	10510.9	4540.3	6164.37	12435.1	3373	11633.7	2910.37	3805.8	9231.07	14739.1	1073.21	1996.49	10121.3	2707.8	4190.1	6587.65	3452.3	0.726863	1	-0.262131	1
ENSG00000027075	PRKCH	9495.88	10055.4	11278.8	9960.91	10426.4	13889.4	12871.2	15849.3	11313.8	7512.08	11177.6	6226.33	10312.7	13183.4	6020.31	11637.2	10691.5	5658.66	10431.3	7927.5	13181.2	7640.78	5631.3	2879.04	8408.25	14277.6	9792.95	12371.2	14005.4	18008	0.266913	1	-0.202067	1
ENSG00000027644	INSRR	52.5926	51.4146	97.3192	202.602	398.621	54.9092	19.3241	96.1129	213.98	283.323	120.316	582.449	229.048	432.385	195.744	228.768	126.165	53.8818	106.316	767.201	59.2342	488.181	28.3528	147.808	78.7399	31.4825	4643.22	60.726	346.568	37.3943	-1.30275	1	0.161632	1
ENSG00000027697	IFNGR1	49998	16377.2	19135	16200.9	15763.6	25771.8	22260	28546.3	19632.7	19680.8	32873.3	14933.7	18979.6	21577	14986.3	15428	16638.1	43245.5	25655	19337	28225.9	18639.7	24621.1	9980.25	15205	28213.2	31814.8	29185.6	26466.8	44108.6	0.248436	1	-0.386128	1
ENSG00000027847	B4GALT7	5265.1	9671.41	6598.24	7001.03	6442.71	7605.24	8130.78	7585.03	6535.67	4719.59	3664.58	6926.17	7968.67	6555.23	8140.07	7519.34	6203.6	7017.56	3875.37	6159.02	7101.09	5735.8	4010.83	10655	7739.84	7557.89	5598.31	4793.98	7170.26	9928.19	0.148116	1	-0.127289	1
ENSG00000027869	SH2D2A	794.732	345.681	659.722	742.875	890.669	400.514	211.232	361.499	1318.83	495.662	771.372	739.725	478.416	1125.24	563.36	419.309	540.708	570.069	255.157	221.953	460.624	563.493	52.3436	507.688	438.027	419.766	227.259	693.289	480.632	253.747	-1.01277	0.466242	-0.140301	1
ENSG00000028116	VRK2	4978.76	4516.83	3049.68	3245.99	3186.48	3875.94	4807.04	3958.56	3459.35	3827.03	5030.22	2826.46	3090.31	3788.43	2678.35	3113.94	3597.74	4131.65	5270.51	4646.74	4379.44	3797.86	5899.56	963.965	3524.63	5138.64	3749.04	5079.06	4146.7	4906.67	0.241812	1	-0.0860469	1
ENSG00000028137	TNFRSF1B	9595.23	5981.59	6454.83	8605.15	8893.61	3621.42	3309.08	4581.14	11534.2	5636.22	11300.1	7711.8	4023.12	14023.3	6750.77	6050.87	5983.83	3048.63	3321.85	2850.42	7406.62	6400.15	1264.97	3007.57	5643.61	4746.16	5529.98	10750.2	5438.84	3339.45	-0.945924	0.445404	-0.285548	1
ENSG00000028203	VEZT	24069.9	22540.4	12551.1	12673.9	15829	14363.6	17225.1	17443.1	12825.3	15294.5	16274.1	10660.2	13765.1	14106	13659.1	11290.8	13604.3	27527.1	19586.8	16200.4	15241.9	13218.6	29543.6	17775.5	12917.4	15265.5	16973.2	17094.4	15032.2	20649.7	0.275887	1	-0.279154	1
ENSG00000028277	POU2F2	3342.55	1522.75	2566.15	2065.24	1928.33	2228.02	948.213	1273.14	4094.16	3018.41	2616.03	3428.47	3675.86	3456.18	3289.45	1976.58	2208.18	1126.13	1246.29	1731.38	2268.83	2501.43	1805.86	2988.29	2205.3	966.862	1580.42	2746.17	2575.73	1319.49	-0.681403	0.890339	0.206277	1
ENSG00000028310	BRD9	7035.72	6896.12	8087.74	6206.6	7050.61	5552.29	6283.66	6113.21	8070.62	6341.75	5013.92	7921.75	6845.59	5562.54	7261.61	6477.83	5550.68	8195.42	5475.59	5002.15	5849.38	8513.59	7336.83	21001.6	6807.79	5345.72	7040.59	5222.44	6895	6202.12	-0.0683468	1	-0.238562	1
ENSG00000028528	SNX1	26167.7	29404.8	32726.9	31865.9	36767.8	34761.4	26056.9	31100.4	32049.2	40454.1	38250.9	37061.5	28004.9	33057.5	31228.3	33559.4	34572.1	44522.5	37547.9	43925.3	36633.3	34590.3	46762.5	31039.7	30528.3	36819.8	26281.9	41715.4	37630.5	48529.8	0.165326	1	0.142688	1
ENSG00000028839	TBPL1	6293.58	3514.79	2544.64	3081.88	2764.19	5041.31	11955	3290.79	2704.71	3223.34	3402.02	2648.11	3348.91	4748.71	3284.67	2201.23	2622.14	6845.14	3694.98	3047.39	2832.33	2919.67	7197.25	3534.54	2453.77	3542.13	8984.92	3036.3	4097.49	5155.74	0.378698	1	-0.358959	1
ENSG00000029153	ARNTL2	999.259	638.854	579.818	441.513	538.138	251.936	477.105	235.261	935.807	1211.69	1595.59	711.129	694.534	761.738	539.489	479.883	700.594	2560.46	477.391	428.919	1143.38	1118.92	1402.37	154.234	452.025	552.692	604.54	1140.3	472.788	418.683	-0.101995	1	-0.1882	1
ENSG00000029363	BCLAF1	40467.1	54293.8	47264.4	43599.4	50272.3	51536.5	64609.8	58885.7	48863.8	56679.5	68736.4	40880.5	39616.1	48012.1	35878.4	43075.3	53146.9	57433.7	78666	55072.2	68042.2	51620.1	78168.7	40582.9	43023.5	52107.7	51902.8	69418.3	43544.3	52792.1	0.287612	1	-0.0577404	1
ENSG00000029364	SLC39A9	17285.4	30962.5	31902.3	27071	23808.3	33228.5	35686.9	55947	22436.5	17122.2	24822.8	18268.1	26475.4	20660.7	15516.3	34174	28520.9	31225.6	38945.8	27510	37575.6	13964.3	47229.2	16702.3	18751.8	44018.1	21978.8	38620.1	35481.2	49641.6	0.920207	0.645017	-0.31982	1
ENSG00000029534	ANK1	485.021	515.24	841.043	676.067	767.968	1169.24	456.448	365.803	2636.24	1447.48	488.011	1067.82	1276.39	901.814	954.847	1075.03	1494.79	1473.13	388.909	580.932	588.445	941.397	237.727	3071.83	1011.95	269.35	1408.12	1448.99	492.755	690.459	-0.514707	1	0.344437	1
ENSG00000029559	IBSP	0	3.28178	12.293	13.0711	0	0	213.231	6.45535	3.56634	11.728	0.562224	0.752517	36.9433	0	0	4.11664	0.581406	29.0962	1.37181	5.7094	54.5579	1.34485	0	57.8379	0	9.09493	0	0	3.56552	0.667756	3.61398	1	-2.21862	1
ENSG00000029639	TFB1M	3085.43	1580.72	1786.58	1225.05	1347.84	1189.91	1321.37	1575.82	1349.5	1392.54	1279.06	1283.04	1376.14	1331.3	1527.76	1232.05	1222.12	2627.28	1566.61	1678.56	1335.11	1615.84	1899.64	1889.37	1697.28	2114.92	1360.59	1233.08	1316.39	2432.63	0.0831259	1	-0.294798	1
ENSG00000029725	RABEP1	21013.7	27544	23576.9	21833.1	20111.1	28450.7	33434.7	47076.7	28516.4	24563.9	25993.9	17625.5	18783.8	21611.1	17965.4	27143.9	24210.9	18029.9	24864.1	35031.5	19997	20597.8	55152.7	13778.3	18579.1	30800.3	14116.8	34290	21926.5	26745	0.485155	1	-0.0144429	1
ENSG00000029993	HMGB3	3693.17	13833.8	4401.9	2569.2	1952.62	3644.68	5062.91	3133.71	1684.02	2594.35	2381.58	1317.66	7527.19	2253.38	2783.38	4061.36	3784.95	8636.17	3446.68	2227.38	4632.74	2678.27	12468.7	8161.57	1975.5	7895.8	1785.4	3781.88	3639.68	4203.52	1.33553	0.25378	-0.808155	1
ENSG00000030066	NUP160	12353.4	11027.9	11623	13315.8	14387.1	10164.7	10720.2	13861.8	13719	12344	16281.5	12893.6	5910.93	14812.8	8665.24	12434.6	11724.1	14433.8	14618.7	13639.8	15180.3	10551	10737	14343.8	12652	14446.3	11062.9	15039.8	11561.6	12635.3	-0.0786372	1	-0.045505	1
ENSG00000030110	BAK1	3406.83	4935.8	3359.05	3319.34	3672.92	2875.3	4523.84	5206.59	3601.29	3246.8	2401.82	3049.95	2140.86	3041.16	2821.57	2932.22	2546.56	4305.15	2099.56	2129.61	3868.93	3350.03	3382.71	1574.48	3027.11	3703.04	2536.99	2784.96	3663.21	3938.42	0.240534	1	-0.262007	1
ENSG00000030304	MUSK	0	22.9725	14.3418	10.8926	155.711	21.3177	51.3088	15.7797	36.3766	25.3078	40.4802	88.0445	197.647	55.5675	14.3227	18.2308	14.5352	15.0869	10.2886	49.9573	38.9699	8.06911	0	0	20.414	24.4864	41.59	57.3524	8.55725	19.3649	-0.188645	1	0.230628	1
ENSG00000030419	IKZF2	3973.66	4904.08	10971.5	5213.92	5177.71	4631.1	3329.08	5918.12	6903.72	8089.84	12783.3	5951.66	4981.8	6110.11	5008.17	5249.89	7499.56	13967.2	16889.1	9234.96	9697.27	7640.78	9775.17	841.863	11517	6007.55	5387.39	14818.8	6738.83	7033.47	0.226585	1	-0.0962698	1
ENSG00000030582	GRN	40794.3	64145.7	87557.6	84917.9	63386.4	103440	69925.9	64524.8	67496.5	52942	50477.6	52655.9	69032.2	78050.9	74530.6	95077.9	93415.1	33989.7	36851	51275.4	50766.1	35405.9	23539.4	10899.2	56006.2	164677	56691.6	80897.2	97787.2	113133	0.322942	1	0.0619821	1
ENSG00000031003	FAM13B	16292	12882.1	11455	18593.7	16818.1	17592.3	12712.6	16562.3	14570.6	25243.6	24134.6	22082.6	12065.7	16874.6	13869.2	15787.9	19700.4	19247.6	21494.3	26013.5	18955	19524.6	41698.2	9980.25	14580.9	15280.2	13436.5	21765.2	19358.6	17544.6	0.0563439	1	0.356366	1
ENSG00000031081	ARHGAP31	5528.07	6418.07	7100.21	10796.7	7885.85	4916.63	5830.55	5813.4	9721.84	8926.85	11990	6478.42	5118.49	13488.4	8297.62	7338.79	8642.6	3070.18	5414.55	6236.09	8169.65	8767.76	3059.92	3322.47	6920.94	7573.28	8500.69	9383.86	7845.57	3987.84	-0.635562	0.935408	-0.0172459	1
ENSG00000031544	NR2E3	5.84362	47.0389	166.979	82.0575	82.8384	160.206	40.6472	78.8987	99.1442	309.248	239.508	446.243	580.01	129.658	148.001	119.971	183.143	100.22	21.2631	104.91	173.806	266.953	126.497	160.661	121.318	52.4708	2.97071	123.139	75.589	55.4237	-0.0904557	1	0.977864	1
ENSG00000031691	CENPQ	3652.26	771.219	575.72	824.206	693.227	1054.26	824.939	902.314	610.557	1208.6	1117.7	705.109	544.913	849.72	630.199	539.28	748.851	2793.23	1025.43	757.923	685.091	1317.28	2331.47	1169.61	748.904	1009.54	3056.86	1022.22	978.378	1235.35	-0.144198	1	-0.408776	1
ENSG00000031698	SARS	42658.4	33129.6	24294	23933.9	26095.4	26688.4	31165.8	27971.7	21585.6	20767.2	14624	20923	21861.2	21586.8	26778.7	22287.5	18793.9	36007	19926.3	22405.1	16917.6	21722.1	30974.3	34587.1	21898.4	23897.3	24428.2	20150.9	21156.4	30914.4	0.0879222	1	-0.228505	1
ENSG00000031823	RANBP3	10138.7	17948.1	15185.9	17297.4	17190.5	18867.4	17205.1	16765.3	16388.7	17229	11704.4	16757.1	14385.7	15615.6	19994.5	16990	18060.8	10097.4	12941.7	15441.8	14011.2	14932.6	10098	16863	15164.1	15395.6	13950.5	14282.4	15065	17963.3	-0.0289971	1	0.192314	1
ENSG00000032219	ARID4A	14673.3	4697.32	7817.3	8107.72	8300.66	9603.29	8938.39	8947.11	8597.73	12042.2	12101.9	8911.31	7669.43	8474.62	7772.45	7686.35	8861.21	15741	13548	10287.6	7778.39	15964.7	18110.9	8161.57	9443.54	6881.37	9169.1	11710	11861.8	8560.63	-0.0548715	1	-0.0143521	1
ENSG00000032389	TSSC1	3681.48	5668.73	4165.26	3832.74	4341.23	5519.34	7257.86	4794.89	3261.77	2444.98	2295	2402.79	3794.08	3479.92	4492.56	4049.6	3220.99	8840.92	2784.78	3307.88	4180.69	3431.39	6019.52	7120.49	3609.79	6190.85	6115.21	3626.69	4751.41	7406.08	0.547402	1	-0.504933	1
ENSG00000032444	PNPLA6	9133.58	19951	14601	20278.4	16447.5	15350	16895.3	16755.2	20472.2	17044.5	14125.9	20773.2	10813.3	20842.4	18953.7	18260.8	15939.2	9956.27	11491	14050.8	18029.8	15045.5	6154.74	8759.23	18981	15425.7	8133.81	15193.3	15246.2	14073	-0.260521	1	0.172201	1
ENSG00000032742	IFT88	4563.87	2195.51	3334.46	3379.61	3203.92	3584.6	4216.65	4124.97	2817.41	3657.28	4137.41	3384.82	3116.17	2837.99	2931.38	2374.12	2940.75	4165.06	6006.49	4099.35	3300.75	4201.99	7821.01	1921.5	3254	4324.99	4723.43	3272.46	3902.1	3745.44	0.232669	1	-0.0909531	1
ENSG00000033011	ALG1	2799.09	8310.57	4586.3	5608.23	3208.9	5717.01	5939.83	5942.5	4039.23	2727.06	2533.38	2230.46	4157.97	3863.1	2874.09	4831.76	4326.24	4914.02	3483.72	3386.39	3875.95	2734.76	4141.69	2609.13	3355.49	8394.62	2887.53	4166.48	4349.22	7590.38	0.74387	1	-0.311486	1
ENSG00000033030	ZCCHC8	6509.79	6190.53	5640.42	4736.1	5507.82	5182.78	6496.89	4870.2	6333.81	6259.04	7303.29	6170.64	6055	5285.28	6898.77	4468.91	4763.46	7086.53	6325.43	5983.45	4863.44	6499	7225.6	6105.11	5216.08	6394.44	8558.62	6069.23	6237.52	6491.92	-0.00946102	1	-0.109011	1
ENSG00000033050	ABCF2	11389.2	23048	12172.1	12398.7	11778	10407.6	12669.9	7970.2	12951.5	9841.01	8395.13	9903.13	8720.46	11976.5	9825.38	12077.6	9007.72	10677.2	13730.5	10616.6	10587.3	8063.06	11092.5	7763.13	10906.3	21444.5	9882.07	10697.9	9261.08	15871.2	0.338953	1	-0.251027	1
ENSG00000033100	CHPF2	7760.33	25748.9	19357.3	15613.4	20049.4	13879.7	15873.1	14810.7	16420.1	12332.3	11652.7	10951.4	9339.26	19574.2	14069.7	17894.4	16202.6	14204.3	16428.2	12355.9	18940.9	13141.9	9373.87	11368.4	12284.6	24685.8	8729.44	13860.7	19586.1	21077	0.294707	1	-0.293329	1
ENSG00000033122	LRRC7	40.9053	1384.91	930.167	1442.18	456.546	1047.15	29.3193	3343.15	1180.46	653.063	278.301	196.407	873.709	3545.32	176.647	726.293	701.757	876.118	814.857	164.145	2094.24	576.942	6484.07	11908.2	765.235	2263.94	941.716	1206.09	5134.35	4289.66	1.48685	1	-2.0823	1
ENSG00000033170	FUT8	7929.79	6372.13	5081.09	6780.27	5032.59	4510.3	6337.64	4893.87	5706.85	4185.04	6798.42	4223.13	5236.71	6228.77	4129.71	5323.4	5250.68	14366	5137.44	4697.41	5826	5813.8	5253.99	3290.33	5627.86	5255.47	8274.92	5144.84	4849.11	5414.16	-0.0288898	1	-0.377978	1
ENSG00000033178	UBA6	8292.1	10355.1	10447	8229.72	8535.47	10631.1	15228.1	6456.06	8222.55	10871.2	14463.8	9970.1	8672.44	9258.94	9968.6	9508.26	10399	19728.3	16784.1	12689.1	14831.9	10627.7	21718.2	9408.3	7812.16	17703.6	6556.36	16470.2	12990.6	15143.4	0.558465	1	-0.134486	1
ENSG00000033327	GAB2	10197.1	5886.42	6278.63	8009.68	7129.09	3162.12	4665.1	3820.13	8951.51	9823.73	7407.31	8903.03	4252.17	13638.4	8536.33	8240.34	9721.11	3250.15	5717.03	5643.74	6762.06	8770.45	3097	6554.96	9594.6	4934.35	9111.17	5897.17	7167.41	5613.82	-0.802369	0.843457	0.129225	1
ENSG00000033627	ATP6V0A1	10705.5	30712	21134.7	25291.9	24983.6	29171.6	13798.7	31514.3	20681.2	20324	17663.4	19618.1	18272.1	31652.1	25604.2	23704.8	25062.1	11087.8	19912.6	20661.6	21769.4	15202.9	17218.9	52896	19202	22363	26434.9	20651.9	23291.4	21613.9	-0.0133058	1	0.0278398	1
ENSG00000033800	PIAS1	7719.42	9570.77	9954.22	14272.9	11997.2	11372.7	10881.5	11902.2	11795.3	14489	15154.8	12698	7850.45	16498.3	9276.34	13988.9	14402	6828.98	13349.8	17125.4	14687	7415.52	9249.55	5661.69	12666	13902.7	17745.5	19337.9	10887	10656	-0.0499458	1	0.271745	1
ENSG00000033867	SLC4A7	17378.9	8830.18	12540.9	8011.14	11717	8887.54	16125	6994.73	12817.4	21095.6	21514.1	11406.7	9047.41	11617.1	13950.3	9290.67	13774.7	22366.3	18555.2	11146.2	17162.3	19881.6	15748.9	5134.72	13532.2	12002.5	7294.58	14764.9	13551.1	10359.6	-0.0875053	1	-0.0203037	1
ENSG00000034053	APBA2	2588.72	4789.21	5430.41	3571.32	3656.1	1548.44	6496.23	3189.66	3955.07	969.102	1687.24	3223.78	2907.44	3279.64	2864.54	4405.98	1884.34	2117.55	3684.01	1480.88	4844.74	2184.04	484.179	2840.48	2990.37	4556.56	1516.55	2260.36	4093.93	3278.01	0.343928	1	-0.888749	1
ENSG00000034063	UHRF1	373.992	2159.41	1465.93	705.114	545.613	285.528	2096.33	411.708	427.247	353.691	402.553	561.378	831.224	384.342	358.068	622.201	309.889	1078.71	476.705	356.838	904.881	408.163	4833.06	5501.03	301.545	2054.06	99.5188	730.399	410.035	916.829	1.63324	1	-1.57429	1
ENSG00000034152	MAP2K3	4435.31	13561.4	12230.5	9539	19807.7	11072.9	16826.6	9745.42	11080.6	8137.37	6611.2	8626.86	6910.24	10835.1	10727.7	9387.7	8687.95	8202.96	7697.93	8556.97	10205.4	6915.9	8012.94	3753.04	7219.57	10687.2	5726.05	8982.39	9094.93	16652.5	0.124498	1	-0.12083	1
ENSG00000034239	EFCAB1	1057.7	246.134	424.107	1034.8	543.121	1053.61	107.282	415.294	412.982	1227.12	1143.56	2163.49	1355.82	1062.73	1322.46	598.089	811.643	259.71	540.495	702.97	399.052	1008.64	1264.97	340.601	1244.67	1471.98	1601.21	667.986	439.985	225.701	-0.794716	0.694528	0.676576	1
ENSG00000034510	TMSB10	132393	238120	45570	45282.7	23717.3	50606.2	39829	52383	27862.4	21782.6	24033.4	19776.9	41522.4	33402.4	114539	22908.5	32758.7	74964.6	22101.3	22704.2	30384.8	26789.5	20619	58570.5	20698.7	61977.1	54169.4	34306.8	26137.4	49639.6	0.118562	1	-0.805257	1
ENSG00000034533	ASTE1	2045.27	1501.96	2089.8	2513.28	1743.97	2076.86	3095.85	2301.69	1995.72	2365.35	2241.59	2043.84	2462.27	2115.04	2282.08	1950.11	2155.85	1664.95	2053.61	2000.43	1680.38	2124.87	2085.02	1285.29	2542.42	2253.45	3117.76	2076.49	1879.03	2017.29	-0.0725585	1	0.00268184	1
ENSG00000034677	RNF19A	23672.5	12196.2	15042.5	18489.1	18731.5	13247.3	17559.6	44595.7	14935.1	16733.4	18663	18497.6	11291.7	14987.6	16838.7	11869.4	12957.2	20371.6	15070.7	13195.9	19766.3	19893.1	21914.5	11361.9	21865.8	11071.3	20325.6	16531	16600.3	17861.8	-0.0867209	1	-0.267415	1
ENSG00000034693	PEX3	7994.07	5611.85	3245.34	4590.86	3841.71	6985.09	5849.87	5614	3615.55	4951.06	4969.5	3445.03	3781.15	4850	3279.9	3851.41	5316.96	8142.61	6610.08	6922.65	4583.64	4636.38	8324.82	1728.71	3908.41	5324.03	6468.72	5111.11	3932.77	6245.52	0.254256	1	0.119648	1
ENSG00000034713	GABARAPL2	30649.8	18322.2	9583.38	15060.1	17835.2	24144.5	27257.6	15019.4	7993.59	12189.1	11825.3	10469.8	7813.5	14843.5	16203.8	12204.1	15234.6	45818.9	18414.5	20212	11389.3	14378.5	26272.1	10937.8	9470.37	21986.7	27128.5	14319.5	17355.5	41124.4	0.423861	1	-0.188639	1
ENSG00000034971	MYOC	15099.9	4592.31	1825.5	856.158	2194.28	87.2087	1070.16	1397.22	1294.58	1932.03	435.724	1401.94	705.617	1129.29	2606.73	1164.42	2025.62	835.168	464.359	777.906	354.626	7344.91	235.546	237.778	2456.1	338.611	1896.8	391.345	236.75	2116.12	-1.84512	1	-0.687424	1
ENSG00000035115	SH3YL1	14153.2	11402	17666	11727	16119.9	16766	14325.8	13389.8	17729	10599.6	7608.58	7024.75	9671.75	9797.25	8292.85	7835.14	8426.9	43548.3	11603.5	9319.17	14372.1	12786.9	7286.67	14427.3	8589.65	18631.3	16038.9	8481.4	19232.4	38150.2	0.504724	1	-0.529859	1
ENSG00000035141	FAM136A	11237.3	13916.9	10411.1	6704.03	7278.57	9308.07	9346.2	8552.62	7609.14	6370.15	6491.44	4645.29	10427.2	5359.95	7228.19	7987.46	6936.76	18510.5	11705	7492.88	9579.58	6993.9	16955	12563.7	5654.11	11385.5	7593.14	8553.94	5444.55	12352.8	0.67288	0.985966	-0.514247	1
ENSG00000035403	VCL	55543.6	62562.8	62256.6	135851	117555	88476.8	69957.9	59483.9	125669	278023	113558	215176	68696	118050	156619	109504	151061	34415.4	94874.6	148798	93785.7	151602	115034	25988.5	144993	49899.7	62071.5	69534.7	100742	68577.8	-0.779885	0.713642	0.9971	1
ENSG00000035499	DEPDC1B	327.243	1581.82	305.275	310.802	253.498	104.65	2629.41	304.119	111.983	140.119	272.679	77.5093	1147.09	167.281	224.389	210.537	170.352	1451.58	376.563	269.769	568.181	165.417	3310.73	1934.36	97.4042	989.249	74.2678	333.993	323.036	1326.83	2.24859	0.405655	-2.26738	1
ENSG00000035664	DAPK2	1647.9	764.655	1365.54	1481.39	1307.98	1401.8	956.21	1408.7	1937.95	1219.09	1575.35	1097.17	1568.24	1428.55	1924.02	1836.02	1297.7	2840.65	1178.39	4100.78	1501.9	2198.16	1613.93	1651.59	2000.58	2249.25	2266.65	2160.83	1565.26	2278.38	-0.0030229	1	0.0666114	1
ENSG00000035681	NSMAF	11038.6	9296.19	13422.9	9715.46	8782.12	8275.78	11543.1	26586.7	10432.2	10029.9	10303.3	8432.71	8932.89	9990.57	8015.94	10195.2	8269.92	5771.82	15011.8	9468.33	11372.2	7896.97	16071.7	12178.1	10236.2	10306.7	7848.62	10512.3	12760.3	12260	0.410573	1	-0.359755	1
ENSG00000035687	ADSS	20277.4	8075.37	11247	9975.43	9166.42	13463.1	14022.6	13429.3	15288.9	9626.82	10592.9	6954.77	8038.86	8500.09	7190	8234.46	9971.69	26119.7	18461.9	9162.16	14157	10575.2	20531.8	10815.7	9224.81	12029.1	10122.7	14771.6	14017.5	16276.5	0.418076	1	-0.405085	1
ENSG00000035720	STAP1	391.523	112.675	129.076	143.056	120.832	1338.49	15.9924	111.175	320.257	137.032	227.701	127.175	314.018	413.862	105.033	108.797	146.514	178.887	133.752	67.0855	139.512	137.847	91.6013	122.102	59.4924	158.812	282.218	134.947	147.612	140.896	-0.701276	1	1.12828	1
ENSG00000035862	TIMP2	131335	150631	120541	193388	172546	92610.5	70731.5	87013.8	150323	178207	152540	176639	80682.3	226271	145132	130199	143914	67661.5	125716	154754	104205	137612	98491.1	46437.4	203819	99105.4	250538	112915	114681	96808.6	-0.754429	0.719014	0.225673	1
ENSG00000035928	RFC1	13463.7	13924.6	10786	13808.9	11349.5	13126.5	16301.5	14219.7	11954.4	15519.8	17337.3	11466.1	10961.1	13107.6	8378.78	11855.9	13414.8	15806.8	19274	16712.1	13595	14117.6	30900.2	7673.16	12816.5	18522.9	17442.5	21208.6	14748.4	13269.6	0.30591	1	-0.0611527	1
ENSG00000036054	TBC1D23	22123.9	7067.86	6396.43	7010.47	8481.29	9140.12	9955.24	8814.42	7126.26	9208.93	10479.9	6336.95	4991.04	7422.89	7299.81	5973.24	7901.89	23880.4	12744.8	9891.54	11272.4	10080.3	16241.8	4665.59	6907.53	11769.5	9724.62	11183.7	8730.53	12797.5	0.147442	1	-0.25765	1
ENSG00000036257	CUL3	20978.6	21157.6	16831.1	18539.9	18083.1	21640.7	32128	24315.1	16744.7	17959.9	21789	13557.4	16825.8	17732.4	12236.4	15973.1	17138.7	28945.3	25982.2	20655.9	19631.5	17501.9	32422.5	15070	16618.8	23501.3	20481.6	22407.9	19268.1	26793	0.381436	1	-0.200772	1
ENSG00000036448	MYOM2	701.235	917.805	562.403	596.188	11656.6	837.849	1381.34	693.591	869.473	1841.91	470.582	6320.39	1167.41	918.022	1289.04	752.169	1240.14	238.157	1201.02	1263.92	496.476	1184.81	615.038	893.274	1556.13	249.761	698.117	175.431	1075.36	1536.51	-1.46406	1	0.885211	1
ENSG00000036473	OTC	64.2798	0	3.07324	2.90469	0	3.22995	0	0	8.55921	9.25893	14.6178	0	49.8734	41.6756	0	2.94046	0.581406	4.31054	2.74363	0	0	0.672426	0	0	1.16652	2.09883	8.91214	1.68683	0.713104	0	-1.01994	1	-1.22057	1
ENSG00000036530	CYP46A1	239.588	259.261	212.053	434.977	473.363	372.09	195.24	341.416	405.849	486.403	220.954	868.405	670.521	398.813	907.105	335.212	398.263	64.6581	187.253	224.808	198.746	500.285	196.289	1535.92	330.708	228.773	724.854	155.189	275.258	282.461	-0.714064	1	0.26825	1
ENSG00000036549	ZZZ3	17723.7	14217.8	12452.8	14497.3	12532.3	12186.6	24820.8	15438.3	13885.2	14381.6	14923.1	11692.6	11234.5	12272.3	11095.3	11563.6	12575.8	26883.8	21831.7	15253.4	16381.4	14517.7	29351.7	15333.5	13078.4	23113.7	17546.5	17237.8	15287.5	14748.1	0.384367	1	-0.323582	1
ENSG00000036565	SLC18A1	29.2181	359.902	66.5868	139.425	296.474	58.1391	52.6415	203.702	73.4665	153.081	111.883	81.2719	314.018	145.286	47.7423	119.383	103.49	107.764	38.4108	67.0855	138.733	49.0871	37.0767	212.072	131.233	41.9766	23982.6	104.584	37.0814	156.923	0.0788256	1	-3.48823	1
ENSG00000036672	USP2	520.082	411.317	739.626	789.35	4084	1390.82	301.189	758.144	1229.67	2733.24	1028.31	1287.56	1429.71	1651.98	993.041	523.401	551.173	157.335	523.347	1175.42	436.463	814.981	946.547	392.012	1156.6	475.035	1108.08	775.944	572.622	238.389	-1.27177	0.176197	0.738115	1
ENSG00000036828	CASR	0	12.0332	26.6347	68.2602	24.291	85.9167	0.666348	91.0921	27.1042	11.1107	50.6002	24.8331	543.066	115.187	42.9681	128.204	54.0708	6.46581	32.9235	54.953	12.4704	20.1728	6.54295	12.8529	93.9046	18.1899	368.368	64.0997	33.5159	19.3649	0.453325	1	-0.610874	1
ENSG00000037042	TUBG2	3961.97	4336.33	3050.7	6986.51	5149.69	5601.38	2308.23	4133.57	5019.26	6306.57	3669.08	8960.98	4534.79	4331.95	7557.61	4418.33	4305.31	1754.39	2659.95	6088.36	3829.96	4806.5	3356.53	5873.76	6132.96	2364.68	6109.27	3350.05	4404.84	5252.57	-0.572841	1	0.516306	1
ENSG00000037241	RPL26L1	3751.6	4200.68	2543.62	2304.15	1732.76	2731.25	5054.92	2910.64	1616.98	1467.85	1647.32	1478.7	1804.68	1880.03	2215.25	2100.07	1554.1	5204.98	2408.22	2290.18	1784.04	1551.96	4390.32	3014	2536.01	3775.1	4814.04	1617.67	2201.35	5911.64	0.818069	0.783389	-0.58601	1
ENSG00000037280	FLT4	1291.44	3711.7	2527.23	2712.98	3919.57	2184.74	7147.25	2623.02	3505.71	2790.03	3044.45	4120.79	2698.71	3679.03	8970.79	3669.1	3019.82	669.212	1462.35	2052.53	3737.99	4316.98	449.283	2840.48	2387.86	2652.22	1908.68	3171.25	4490.41	2327.8	-0.399183	1	-0.143372	1
ENSG00000037474	NSUN2	8473.25	14929.9	15124.4	11822.1	12111.9	11092.9	14342.5	16256.7	13928.7	11410.1	12630.9	10450.2	12235.6	12433.2	9443.44	12117.6	10045.5	14428.5	14837.5	11837	14646.4	11115.2	17857.9	10700	11160.1	20524.5	11012.4	11517.7	11863.2	15539.3	0.387135	1	-0.291801	1
ENSG00000037637	FBXO42	8584.28	14763.6	13562.2	12692.8	12194.7	15253.1	12640	18878.3	12328.8	10917.5	11287.8	13195.4	14051.4	12276.4	14886.1	14754.6	13307.8	9409.91	16112.6	15229.8	13075.2	8936.54	13229.9	28019.2	11606.8	16468.1	10357.4	15249	14164.4	12713.4	0.290826	1	-0.0173673	1
ENSG00000037749	MFAP3	6165.02	7458.4	8653.22	9127.26	8358.59	9245.41	9132.97	11606.7	8292.45	8832.4	13486.1	6569.48	6544.5	8346.7	6010.76	9008.38	9804.25	10855	12574.7	10738	13464.9	6966.34	11585.4	4691.3	7253.98	12103.3	9905.84	13919.8	8979.4	10330.2	0.340976	1	-0.0665061	1
ENSG00000037757	MRI1	5428.72	9858.47	8524.14	5484.78	7243.07	8446.32	9754	5618.3	8016.41	6281.88	5073.51	7456.7	4821.1	6962.72	6836.7	7112.97	6835.59	7089.76	7138.23	6827.73	7009.9	9292.93	7162.35	7107.63	8367.43	6458.1	4457.55	5391.12	8562.95	6592.08	0.0333084	1	0.0379302	1
ENSG00000037897	METTL1	2682.22	8035.99	3023.04	2145.84	2406.67	2161.48	1949.73	2385.61	2213.98	1431.43	1308.86	1354.53	2116.85	2076.26	1685.3	1990.69	1415.14	4448.48	1869.1	1545.11	1763	1605.75	2571.38	6368.59	2029.74	3374.22	3007.85	1475.98	1188.74	3384.85	0.521815	1	-0.762652	1
ENSG00000037965	HOXC8	17.5309	86.4203	89.1239	103.843	78.4785	31.0075	39.3145	23.6696	67.0471	59.8744	57.3469	60.9539	162.55	62.5134	85.9362	19.9951	17.4422	8.62108	19.2054	10.7051	14.0292	107.588	187.565	507.688	37.9118	96.5462	141.109	25.3025	7.84414	21.3682	-0.361866	1	-1.14503	1
ENSG00000038002	AGA	6778.6	3308.04	4412.15	3095.67	3337.21	5863.01	5608.65	4741.81	2935.81	2823.97	2820.68	2225.19	4845.11	3802.32	2969.57	3940.21	4021.59	8162.01	6051.76	3948.05	4751.99	2807.38	5954.09	1715.86	2502.76	11717.1	5497.3	5305.09	6808	8330.92	0.806224	0.523302	-0.396052	1
ENSG00000038210	PI4K2B	9507.57	4307.89	5216.31	4964.12	5664.16	8925.65	8393.99	6538.55	5477.89	6143.61	8566.05	3926.64	5319.83	6023.29	3279.9	5866.21	7851.89	21538.7	14678.4	9064.39	8917.87	5878.35	15740.2	3406.01	4058.9	9702.2	5607.22	11990	7763.56	9838.71	0.716229	1	-0.171201	1
ENSG00000038219	BOD1L	14749.3	10014.9	22126.3	24409.6	20972.5	18080.6	15603.9	19606.3	23595.6	28529.9	30778.4	25167.9	18220.4	28228.3	17445.1	24541.6	22832.4	17664.6	29106.5	25386.1	24867.5	27489.5	29028.9	38944.2	21323.9	16675.2	13405.3	25204.7	26434.8	13843.9	-0.166545	1	0.123919	1
ENSG00000038274	MAT2B	31403.6	8006.45	7873.64	11785.1	9585.59	14882.3	9634.73	9924.02	11727.5	16833.4	17370.5	12317.2	7942.81	12133.4	8555.43	10282.2	14395.6	27119.8	15610.6	17101.8	11377.7	15508.8	22765.1	6452.14	10908.1	12759.5	18990.3	19386.8	9375.89	15632.2	-0.123196	1	0.143123	1
ENSG00000038295	TLL1	718.765	488.985	767.285	1366.66	1448.74	748.703	1025.51	515.71	1092.73	1596.86	1705.23	960.965	905.11	1076.04	916.653	779.221	1212.81	5754.57	838.178	919.214	724.84	1689.13	2287.85	257.057	773.401	720.599	742.678	1125.12	792.258	633.7	-0.0221133	1	-0.0613302	1
ENSG00000038358	EDC4	7146.75	21663	22174.4	17686.7	20826.7	14541.9	18001.4	19393.3	17130.5	16685.8	13127.4	21686	9542.45	21053.7	23030.9	21511.8	16024.1	10622.3	14935.6	14875.8	13742.3	18657.8	10778.4	21779.2	18072.3	18510.3	10947.1	17010	20508.9	17455.1	-0.0408778	1	-0.0194656	1
ENSG00000038382	TRIO	11476.9	31187.9	30500.9	34910.8	31425	20388.1	19071.6	32092.4	33282.5	33711.8	34608.3	31709.6	25684.8	45854.8	27805.1	36990.9	37680.3	14337.9	28182.5	26632.2	38026.8	21796.7	17489.3	113054	27198.5	27027.3	23909.8	29904.2	25350.1	15309.6	-0.161158	1	-0.0438522	1
ENSG00000038427	VCAN	31491.3	52063.3	28630.3	26904.7	23406.5	3705.4	26382.7	11653.3	15524.3	7546.03	33675.6	26317.8	8650.27	33807.6	9748.99	9462.98	7859.45	53251.4	23002.6	12654.2	44774.9	11973.9	7705.42	6747.75	35344.9	15371.1	24919.8	18216.1	16255.9	13454.6	-0.163304	1	-0.959956	1
ENSG00000038532	CLEC16A	3926.91	11542	10308.7	11229.5	9755.63	8244.77	7499.08	11826.2	12152.7	10259.5	10311.2	12079.4	9804.75	12778.8	11825.8	10983.2	10315.3	4017.43	8963.43	10794.3	13301.2	7915.8	6743.6	33006.2	7803.41	11978.7	7131.19	11613.9	11446.7	8300.2	0.01136	1	-0.0359092	1
ENSG00000038945	MSR1	11517.8	4199.59	1299.98	1270.8	3886.56	585.913	2043.02	1622.44	3249.65	2396.21	6281.17	2151.45	1185.88	4043.11	1628.01	1411.42	2097.13	4345.03	2338.94	1440.91	3730.2	1516.32	1053.42	1008.95	1692.03	3685.55	4649.16	5158.34	1198.01	1256.72	-0.70702	1	-0.771029	1
ENSG00000039068	CDH1	19266.4	167062	108539	81678.5	84942.4	120710	121247	160622	43072.1	58563.4	77425.6	40710.4	69011.9	73078.2	47365.2	124642	119583	112484	138170	114820	89873.2	37770.2	162006	84276.2	48080.3	174586	84935.6	163262	153198	169824	1.28747	0.334836	-0.230364	1
ENSG00000039123	SKIV2L2	15707.7	14625.8	12746.8	14259.9	14331.7	16926.2	15346.7	17510.5	13858.8	14056.3	18961.6	11940.9	11733.2	12579.7	12212.5	13784.9	16339.3	22954.7	24356.6	23170.9	14842.1	14837.8	18248.3	12711.5	11291.9	16961.4	10580.2	25644.9	15423.7	17401	0.29204	1	0.060483	1
ENSG00000039139	DNAH5	227.901	3922.82	4366.05	4102.15	2520.03	4925.68	5975.81	31105.4	5437.24	1870.92	4073.88	1517.08	12800.8	6053.96	654.07	13470.2	12421.7	4148.9	9914.1	826.436	21852.8	1248.7	5411.02	24863.9	957.71	5544.41	13848	4869.89	4957.5	3671.99	1.95447	0.530031	-1.01657	1
ENSG00000039319	ZFYVE16	25583.4	21292.2	14732.1	16048.4	16288	13329.4	19850.5	33129.6	14112.7	17125.3	23894.5	12834.2	12808.2	14665.8	14222.4	15272.7	18697.4	34560.8	29729.9	19987.2	27059.9	20447.8	34677.7	19851.2	14145.8	31224.3	15260.5	25665.2	22164	22204.2	0.471436	1	-0.411587	1
ENSG00000039523	FAM65A	13942.9	31998.5	24187.4	30099.9	31438.1	20860.3	22687.2	28950.8	28791.8	27373.7	20455.4	26195.9	10902	32513.4	32259.5	24665.7	23522.5	9353.88	21726.8	23194.4	15397.8	19396.1	10617	20339.7	29381.1	20225.7	18465.9	21927.2	26426.9	26209.4	-0.346841	1	0.0969568	1
ENSG00000039537	C6	257.119	88.6081	225.371	623.056	430.386	251.29	13.9933	99.6992	202.568	233.325	542.547	570.408	419.306	386.657	501.295	159.961	158.724	12.9316	574.104	219.098	106.778	275.695	41.4387	0	152.814	114.736	108.431	43.8577	42.0731	62.1013	-1.41541	0.336457	0.411568	1
ENSG00000039560	RAI14	12587.2	24405.5	8441.16	21639.2	10308.7	8398.52	13494.9	8921.29	14653.4	12951.4	11539.7	7896.92	7514.26	10839.1	11663.5	8072.14	9180.98	13881	9877.74	12153.9	19250.3	12225.4	13157.9	6901.99	17110.5	10137.4	18807.6	14093.5	12535.7	13289	-0.10399	1	-0.36848	1
ENSG00000039600	SOX30	111.029	51.4146	122.93	168.472	153.843	226.743	40.6472	46.6219	151.213	182.71	120.878	130.938	203.188	150.495	38.1939	113.502	202.329	1330.88	101.514	196.974	246.29	96.8294	63.2485	32.1322	75.2403	141.321	106.946	158.562	137.629	27.378	0.726001	1	0.228353	1
ENSG00000039650	PNKP	3132.18	8752.51	7410.6	4142.82	5882.15	6636.9	3563.63	7174.04	4821.69	3714.07	2668.88	4320.2	5547.03	4366.1	9013.76	5022.89	5076.84	5765.35	3829.42	3728.24	6592.93	5077.49	3339.09	7692.44	4588.49	5050.49	3007.85	4675.9	8391.09	8881.15	0.350305	1	-0.260982	1
ENSG00000039987	BEST2	5.84362	6.56356	3.07324	5.80938	4.35992	0	0	1.43452	8.55921	2.46905	6.74669	26.3381	92.3582	8.10359	19.0969	4.70473	9.3025	1.07764	1.37181	6.42308	8.57338	16.8107	2.18098	44.985	10.4987	1.39922	0	5.0605	4.27862	0	-0.12164	1	-0.183846	1
ENSG00000040199	PHLPP2	2419.26	3483.06	4248.24	4212.53	4862.55	2874.66	4397.9	3617.86	4420.12	6183.73	5571.64	6457.35	3847.64	5032.33	7571.94	4488.31	5191.96	2731.81	4018.04	5234.09	3699.8	4700.93	4490.65	4003.67	4540.67	5140.74	2596.4	4223.83	4575.27	3591.86	-0.264247	1	0.288958	1
ENSG00000040275	CCDC99	2875.06	2032.52	1075.63	1482.12	1304.24	1032.94	3359.73	1393.64	1037.09	1183.29	1484.83	1302.61	1442.64	1137.98	1733.05	1046.8	1241.3	2400.97	2144.14	1114.76	1774.69	1609.12	4185.31	3534.54	1459.31	1946.32	2358.75	1882.51	1610.9	2174.88	0.362559	1	-0.726067	1
ENSG00000040341	STAU2	16257	18543.2	12321.6	11196.1	9583.1	10175.6	14149.9	17890.6	8330.96	11264.4	12602.3	7339.3	8578.23	9480.05	8159.17	7250.58	9821.69	14922	15495.3	11013.4	13906.8	12541.4	25109.7	5468.89	9437.12	16071.4	12881	14582.7	9960.63	13560.1	0.413407	1	-0.349805	1
ENSG00000040487	PQLC2	2653	4823.13	3303.73	3295.37	2918.65	4765.47	6586.18	3535.38	3019.97	2485.71	1699.6	2841.51	3204.83	2964.76	5714.76	3683.22	3314.01	2612.19	2047.43	2639.17	2598.51	2429.48	1884.37	2763.37	3624.37	3802.38	2635.02	2626.4	3584.06	4570.12	0.157219	1	-0.0454131	1
ENSG00000040531	CTNS	2419.26	6788.91	3642.81	4093.44	3201.43	5791.3	4589.14	5593.92	4729.68	3919.62	4033.4	3884.5	4263.26	4657.25	3203.51	5366.33	5237.31	1567.96	3860.97	3871.69	5534.5	2465.11	3504.84	2197.84	3951.58	8145.56	2838.52	4819.28	3461.41	5370.09	0.374693	1	0.117999	1
ENSG00000040608	RTN4R	391.523	1576.35	1682.09	1613.56	1243.2	1814.59	3004.56	1871.33	1354.49	578.992	515.56	657.7	914.346	898.341	2878.86	1232.05	802.922	1308.25	560.386	735.086	1048.29	544.665	364.224	340.601	1507.14	1096.29	2314.18	1001.98	1222.97	2210.27	0.124738	1	-0.493525	1
ENSG00000040633	PHF23	6112.43	15646.4	11024.7	7407.69	7369.51	13460.5	10044.5	7929.32	6839.52	6465.2	5489	5384.26	8044.4	6296.49	7657.87	8602.01	8496.67	6844.06	6148.47	7831.16	5181.44	6827.14	13109.9	7004.81	4920.95	13074.3	5911.72	8714.18	5776.14	10049.7	0.526696	1	0.0178295	1
ENSG00000040731	CDH10	718.765	999.85	1799.89	1246.11	4800.27	1313.3	1870.44	3052.66	1935.09	1202.43	2576.11	4347.29	792.433	2372.04	1489.56	1326.15	1470.96	477.393	6536.01	1353.13	3449.62	1508.25	1731.7	134.955	2696.4	1119.38	4824.44	1715.51	2643.48	4501.34	0.0336193	1	-0.184781	1
ENSG00000040933	INPP4A	8794.65	7362.13	8515.94	11039.3	8419.62	5345.57	8206.74	7572.12	12251.8	10441.6	10548.5	10542.8	6982.28	12355.7	10059.3	8723.16	7954.22	7955.11	8256.26	7569.24	10823.5	9935.1	9611.6	8900.61	11829.6	8393.23	6770.25	8354.89	8570.79	6120.65	-0.39352	1	-0.0941105	1
ENSG00000041353	RAB27B	8555.06	17416.4	15579.3	21512.1	10185.4	40568.8	19771.9	33367.7	18262.5	22286.9	30560.3	8950.44	14450.4	23102.2	5762.5	24342.3	38047.8	24891.2	68323.9	47859.8	24757.6	10143.5	47776.6	1497.36	11001.4	38261	13699.4	54452.7	23331.3	24895.3	0.975291	0.794797	0.421282	1
ENSG00000041357	PSMA4	36920	31439.5	16437.7	15201.7	15943	27362.9	24455	22314	12458.6	12944	15706.9	10326	22577.9	14787.3	13196	16252.5	19248	64037.4	27906.8	17617.8	16669	15672.2	47704.7	19748.4	11123.9	35750.1	20367.2	21323.3	22925.6	39907.1	0.818772	0.588918	-0.473017	1
ENSG00000041515	MYO16	379.835	215.504	228.444	408.835	515.716	332.039	147.263	112.61	420.115	1031.45	487.449	874.425	792.433	377.396	386.713	240.529	401.752	150.869	341.582	669.427	145.747	489.526	2643.35	218.499	316.126	166.507	120.314	207.481	305.922	196.32	-0.0316497	1	0.770637	1
ENSG00000041802	LSG1	8590.12	11259.8	9882.51	7285.69	8859.98	8172.42	8435.97	8407.01	8002.86	7824.42	8646.45	9647.27	8929.19	7896.37	6741.22	7915.71	7405.37	13028.6	9512.84	9391.25	10486.8	7730.88	17035.7	9999.53	8074.05	11356.8	6914.33	8402.12	7491.16	10238.7	0.344493	1	-0.131048	1
ENSG00000041880	PARP3	3354.24	3123.16	3427.69	8392.38	5743.88	5374.64	5529.36	4721.01	7226.83	7195.43	5759.99	9097.94	4998.43	5563.7	7824.97	5156.39	5142.54	3674.74	3252.57	5479.6	3564.97	5866.25	4551.71	5057.6	7609.77	5740.3	5332.43	7535.09	4361.34	3823.57	-0.444362	1	0.281476	1
ENSG00000041982	TNC	7538.27	30924.2	39245.3	43543.5	31017.1	43625	14267.8	30697.3	46388.1	48227.9	53723.9	43062.8	38899.4	73462.6	18700.7	71334.9	57052.8	28443.1	20816.6	34646.1	67848.1	24283.3	32115	8521.45	29663.9	25315.4	18693.2	39574.8	58731.2	13446.6	-0.0692252	1	0.427134	1
ENSG00000041988	THAP3	4797.61	3689.82	1728.18	2695.55	1943.9	2131.77	2959.92	1866.31	2067.76	1968.45	1339.22	2369.68	2744.89	2046.74	3676.16	1705.46	1924.45	3230.75	1518.6	2143.88	1402.14	2672.89	1832.03	3965.11	2785.64	2177.89	4216.93	1610.93	2236.29	3563.14	-0.197522	1	-0.260563	1
ENSG00000042062	FAM65C	1051.85	422.256	1114.56	839.456	1889.71	624.027	411.137	513.559	1364.48	1453.04	1589.41	3559.41	1514.67	1893.35	2635.38	1153.84	1313.98	452.607	632.406	723.667	634.43	2405.27	229.003	591.232	719.741	409.272	295.586	607.26	658.195	482.787	-1.32752	0.212419	0.687742	1
ENSG00000042088	TDP1	3810.04	11095.7	4484.88	2999.09	2673.25	3389.51	2972.58	4995.72	3154.78	2584.48	3324.43	2299.69	2852.02	3252.44	2129.31	3038.08	2916.91	4752.37	4256.05	2867.55	3014.71	3060.88	6527.69	7634.6	3480.3	4659.41	3518.81	3667.18	4039.73	3246.63	0.567522	1	-0.563793	1
ENSG00000042286	AIFM2	3260.74	2618.86	2329.52	2875.64	2779.76	2891.45	3086.52	1646.11	2721.12	3809.13	2252.27	5142.7	2693.17	2708.34	3007.77	3001.03	3009.36	2258.72	2207.93	2838.29	3088.75	3528.22	2403.44	2172.13	3351.99	1503.46	1274.44	1892.63	2522.25	1601.95	-0.354426	1	0.513092	1
ENSG00000042304	C2orf83	0	0	1.02441	0	0	0	0	0	9.98574	0	0	0	188.411	0	0	0.588091	0	0	0.685907	0	0.779398	0	0	0	0	0	10.3975	0	0	0	3.52535	1	NA	1
ENSG00000042317	SPATA7	6410.45	1582.91	2464.74	1662.94	1916.5	2116.26	2979.91	2130.98	1813.84	2035.11	2052.68	1900.86	2525.07	1663.55	2893.19	1447.88	1747.71	2919.31	2821.13	1988.3	1502.68	2247.25	3232.22	4048.65	1848.35	1838.58	4279.31	1916.24	2373.92	2571.53	-0.101813	1	-0.365066	1
ENSG00000042429	MED17	9151.11	9194.46	8739.27	7925.45	6342.43	7163.39	9047.01	10157.8	7305.29	7728.12	9210.36	7040.55	6381.95	7256.19	6574.12	6810.1	7388.51	8275.16	10951.9	7765.5	8724.58	7881.51	8918.05	8020.19	7246.4	8349.85	12646.3	8182.83	7596.69	8210.06	0.146941	1	-0.16909	1
ENSG00000042445	RETSAT	11623	20249.7	11787.9	12922.2	11837.8	24860.9	14501.7	20299.2	10074.2	9872.49	8930.37	10981.5	14869.7	15240	10393.5	20676.1	17842.2	20770.3	17155.2	20802.2	17521.6	11896.6	19112	8784.93	15912.5	18383.7	7036.13	17005	19594.7	26376.4	0.63638	1	0.10814	1
ENSG00000042493	CAPG	9361.48	6089.89	5525.68	6695.31	8524.26	15813.2	4000.75	5931.75	10299.6	10836.7	6736.57	8384.55	4205.99	10410.2	10298	7412.3	10413.6	6216.88	4308.87	12195.3	3112.92	8176.03	3561.55	1143.9	11058.6	7248.66	9819.69	8489.84	4088.22	4579.47	-0.808536	0.739383	0.825945	1
ENSG00000042753	AP2S1	9542.63	18196.4	9385.67	8136.76	6955.94	14539.3	10567.6	13040.5	4812.42	4123.31	3951.88	4423.3	10172.3	7584.96	12121.8	6616.62	6321.63	9025.2	7831.68	6519.42	6334.95	5326.29	8488.39	3341.74	5662.86	17336.3	8916.59	7772.93	7174.54	16502.9	0.622707	0.782601	-0.345334	1
ENSG00000042781	USH2A	99.3416	20.7846	156.735	87.1407	21.1767	66.537	39.9809	35.863	114.836	69.1334	62.4069	78.2618	1023.33	30.6779	114.582	58.8091	56.3964	91.599	113.175	92.7778	88.8514	82.036	34.8958	70.6907	69.4077	32.1821	86.1506	87.7154	116.949	110.18	0.908075	1	-0.666485	1
ENSG00000042813	ZPBP	5.84362	20.7846	30.7324	13.0711	36.7479	25.1936	25.3212	0.717261	7.84594	6.17262	15.1801	6.02014	40.6376	5.78828	0	14.7023	18.0236	5.38818	15.09	0	22.6025	2.01728	4.36197	0	12.8317	0	10.3975	20.242	8.55725	6.0098	0.499141	1	-0.259261	1
ENSG00000042832	TG	298.025	282.233	434.351	1051.5	582.36	1527.77	137.268	928.853	691.156	1267.86	1281.87	827.769	799.822	797.046	348.519	1313.21	1347.12	162.723	712.657	1891.95	1225.21	891.637	460.188	552.673	2563.42	1366.34	723.368	2658.45	562.639	490.133	-0.248489	1	0.7155	1
ENSG00000042980	ADAM28	4254.16	1579.63	2311.08	2071.04	2696.3	1855.28	687.671	1829.73	3195.44	1997.46	3787.71	3113.92	3324.9	5728.08	2754.73	1938.35	2051.78	2160.66	2096.82	4880.11	2616.44	2211.61	1544.14	655.496	2644.49	1657.38	2193.87	3707.66	2387.47	1039.7	-0.71783	0.71914	0.22469	1
ENSG00000043039	BARX2	911.605	394.908	757.041	1469.05	1664.24	1706.06	1307.38	697.177	1569.9	988.237	1511.82	1446.34	1337.35	1938.5	577.682	807.449	647.105	1046.38	1035.03	2198.12	1669.47	2679.62	1360.93	89.97	2734.9	569.483	941.716	3479.94	2047.32	1855.03	-0.408344	1	0.049158	1
ENSG00000043093	DCUN1D1	19774.8	9190.08	8719.8	7479.58	8772.78	9724.74	21931.5	9767.66	8330.25	11309.5	14499.2	8992.58	11465.3	6536.71	7156.58	7845.14	8458.88	28753.5	17925.5	10772.9	12707.3	11548.9	30812.9	6991.96	8177.87	12787.5	11900.7	20694.1	9861.51	15264.2	0.651401	1	-0.395481	1
ENSG00000043143	PHF15	13475.4	19349.4	14245.5	27437.7	16965.1	14315.8	7249.2	17230	25127.7	28545.9	24352.7	25037	9932.2	35531.4	11673	18679	19312.6	7230.93	13283.3	23517.7	14982.4	19105	9875.5	13546.9	23384	10490.7	20716.3	22581.6	14108.8	9553.58	-0.738226	0.583365	0.423649	1
ENSG00000043355	ZIC2	134.403	3173.48	490.694	362.36	19.3082	56.2012	2930.6	1024.97	340.229	8.02441	46.1024	9.78273	212.424	874.031	200.518	217.594	8.13968	448.296	2142.77	84.2137	283.701	497.595	3912.69	835.436	383.784	943.075	600.084	266.52	17.1145	1509.13	2.06922	0.674535	-4.81612	0.732232
ENSG00000043462	LCP2	9747.16	4112.07	4541.22	7372.83	6597.8	2089.13	2055.68	3272.14	7508.57	4246.76	10111.6	6832.86	3657.39	10512.1	4239.52	3756.14	4623.34	2713.49	3352.71	2963.18	5264.83	5817.83	1598.66	1934.36	4832.88	3696.74	7719.39	8273.92	5055.19	2545.48	-0.990862	0.36746	-0.293253	1
ENSG00000043514	TRIT1	3506.17	3280.69	3545.49	3493.62	3621.85	3418.58	3678.91	4040.33	2459.35	2582.01	3345.24	3518.77	3590.89	2850.73	3800.29	3576.77	3671.58	8609.23	4910.41	3738.94	3728.64	3411.22	5757.8	5957.3	2763.48	5042.09	2933.58	4195.16	3826.52	5326.69	0.517403	1	-0.29388	1
ENSG00000043591	ADRB1	847.325	9634.22	13606.3	4050.59	1549.64	8829.4	14362.5	12834.7	2191.87	2623.36	2257.89	1894.84	5467.61	2721.65	1179.24	9239.5	9251.91	5470.08	7947.6	1625.04	4702.11	2138.32	5764.34	13052.1	1235.92	2735.48	6248.89	5180.27	6076.36	4819.19	2.04145	0.0327965	-0.367701	1
ENSG00000044012	GUCA2B	0	1.09393	0	0	0	0	0	0	0	0	0	0	0	0	0	0	0	0	0	0	0	0	0	0	0	0	0	0	0	0	Inf	1	NA	1
ENSG00000044090	CUL7	6948.07	18290.5	16578.1	18102.8	15763	14910.7	22122.1	22280.3	13937.2	11525.5	10662.6	17270.3	13150	18887.2	18662.5	18362	13636.3	14100.9	16617.5	16135.5	20898	14487.4	13258.2	45878.3	15967.3	22656.9	8023.89	16502.3	21848.1	17160	0.310688	1	-0.272965	1
ENSG00000044115	CTNNA1	59575.7	87715.5	93525.8	79731.6	71747.4	89237.8	88555	85802.3	83727.6	76228.2	71600.4	65472	59694.8	75932.4	55175.8	84796.9	74852.5	91634.6	39991.1	78978.9	93304.8	62654.7	107701	25461.5	74797.1	100134	66774.2	87361.1	42795.5	117329	0.259917	1	0.0183738	1
ENSG00000044446	PHKA2	8765.43	10301.5	13633.9	12491.6	13923.7	8688.57	6480.9	12793.1	15426.5	12877.9	11045.5	14686.1	9961.76	13692.8	14418.2	12897.4	12264.2	5969.02	12641.9	11380.3	15544.3	12498.4	6717.43	43764	15125.1	9858.21	5807.74	9616.64	12390.2	12736.1	-0.270198	1	-0.0801199	1
ENSG00000044459	CNTLN	2880.91	7331.5	2717.77	2933.01	2074.08	1634.36	2782	5587.46	1951.5	2792.49	3491.41	2936.32	1667.99	2037.48	1981.31	1842.49	1924.45	2240.4	3297.15	1912.65	3591.47	3109.3	3522.29	3071.83	2750.06	2589.26	4181.28	2243.49	4025.47	2577.54	0.327213	1	-0.438665	1
ENSG00000044524	EPHA3	79601.8	16964.6	27139.8	32218.8	48654.8	16969.5	15320	18435.8	32965.1	36309.2	47156.6	52737.2	9568.31	45519.6	30946.6	33011.9	34459.9	36863.8	55328	30202.7	17583.2	48252	26775.9	7583.19	38000.5	17655.4	44942.4	37936.9	40368.1	28028.4	-0.788745	0.961021	0.0559977	1
ENSG00000044574	HSPA5	66406.9	373035	87497.2	70875.2	76620	146191	200143	131692	66846	56883.2	71726.3	47779.6	208803	80299.1	42266.3	114798	103702	86789.5	93847.8	162272	129246	68547.1	137186	48969.4	66019	220873	85315.9	117318	115551	221554	1.25589	0.330092	-0.221804	1
ENSG00000046604	DSG2	9104.36	37654.1	41148.6	28007	20972.5	45026.8	32729	57236.7	30982.2	23323.9	26110.3	11985.3	23204.1	28680.9	12293.7	38505.3	35565.8	40358.5	82775.2	64663.3	40373.6	21431.6	62352.2	4819.82	38325.3	65747.3	28095.5	64366.2	38183.9	60805.2	1.04958	0.64655	-0.0851347	1
ENSG00000046647	GEMIN8	2822.47	3522.45	3154.17	2612.04	3043.85	1815.88	4897.66	1822.56	2616.26	2035.73	1810.36	2445.68	2405.01	1800.73	3910.1	2605.83	1884.34	3019.53	2528.94	2537.12	2504.98	1818.91	2021.77	4093.64	2743.65	3342.74	3839.64	2294.09	2788.95	3075.02	0.140905	1	-0.409231	1
ENSG00000046651	OFD1	10302.3	6274.77	8406.33	5669.23	6947.84	4678.91	11320.6	7495.37	7248.22	7671.95	8233.78	7229.44	9112.06	7058.23	9820.6	6514.88	7455.95	10494	9239.85	7019	8315.4	10921.5	13129.5	24266.2	9183.4	6974.42	6084.02	9046.49	7918.3	8588.67	0.143902	1	-0.410485	1
ENSG00000046653	GPM6B	10109.5	4608.72	5604.56	9976.89	12552.8	6319.08	3064.54	5618.3	7710.42	13671.1	22158.4	21411.4	7133.75	11529.7	10775.4	9996.38	10335.1	5500.25	19427.6	16754.2	6640.47	14385.2	9155.77	2474.18	8236.78	5855.74	17466.3	12539.9	8771.89	4923.36	-0.651245	0.863932	0.554046	1
ENSG00000046774	MAGEC2	0	3.28178	0	0.726173	0	0	0	0	2.85307	0.617262	0	0	138.537	12.7342	0	1.76427	0	4.31054	2.05772	0	0	59.8459	2460.15	12.8529	6.41584	0	0	0	0	0	4.24411	1	-9.71868	1
ENSG00000046889	PREX2	10577	3427.27	4694.88	6934.22	7886.47	2949.59	4411.22	3129.41	5601.29	6731.24	13966.2	11553.4	3234.38	7946.73	8063.68	5180.5	6575.12	5033.64	9922.33	8080.94	5961.61	8508.21	4030.46	2384.21	11525.2	3915.02	9292.39	6961.56	3485.65	2924.1	-0.979011	0.465628	0.200577	1
ENSG00000047056	WDR37	2968.56	3573.86	4433.66	6282.12	5238.75	5905.64	3875.48	8646.58	6545.66	5047.35	6081.02	5996.81	4514.47	6713.25	4621.46	6877.73	7083.85	4656.46	8656.83	6717.83	7528.2	4568.46	5947.54	12146	4726.73	7489.33	4915.04	7973.66	5282.67	6924.63	0.213245	1	0.0240342	1
ENSG00000047188	YTHDC2	7468.15	11920.5	8888.83	9138.88	10690.5	8375.91	12502	12550.6	9863.06	10607.7	13291	12263	10691.4	8791.24	10255.1	9670.57	11453.7	9444.4	15462.4	10770.1	15176.4	10276.7	15341	10185.9	9735.75	15498.5	5021.99	12241.4	8902.39	10861.7	0.293245	1	-0.0519803	1
ENSG00000047230	CTPS2	8426.5	7289.93	7184.21	5564.66	5811.77	5317.79	7366.48	9794.91	6391.59	5930.04	6943.47	5579.16	6117.81	5401.62	6502.51	6501.35	7151.88	9751.52	10641.8	7843.29	7403.5	5829.93	12049.9	9434	8068.21	7951.77	5535.92	8034.39	8878.14	8389.68	0.358737	1	-0.267065	1
ENSG00000047249	ATP6V1H	17823	11792.5	9175.67	10517.9	8489.38	14247.3	9388.85	17305.3	7244.66	9367.57	8345.1	7135.37	9725.32	9608.55	7944.33	8634.36	10165.9	12516.7	13183.8	14000.2	9277.17	8319.93	13543.9	8225.83	8797.29	15535.5	11156.5	8739.49	11017.5	15673.6	0.289573	1	0.0189603	1
ENSG00000047315	POLR2B	20517	21081.1	23656.8	25144.5	25004.8	20893.9	20508.2	25652.1	24172.6	22346.7	25320.3	18353.1	17847.3	23260.8	15148.6	22901.5	21354.5	24599.2	31330.9	24930.1	30681	20480.1	30887.1	16965.8	17711.8	36855.5	19424	30896.1	23871.1	31545.4	0.305331	1	-0.178528	1
ENSG00000047346	KIAA1370	13253.3	8841.12	22016.7	9767.75	10833.8	13446.9	18593.1	17756.5	13186.9	11454.5	14883.2	10259.1	15154.1	11345.6	13162.6	11869.4	11543.2	22376	20823.4	15638.8	16222.4	11604.7	28134.7	9980.25	9903.14	19937.5	13320.7	16726.6	16567.5	19206	0.60325	1	-0.325089	1
ENSG00000047365	ARAP2	2828.31	1510.71	3148.02	3635.22	2492.63	2556.83	3425.7	3633.64	4174.04	4368.36	8277.63	3166.59	3537.32	5115.1	2095.89	4091.94	3878.56	3185.49	3522.82	3589.79	5140.13	4189.22	2837.46	829.01	3535.13	3334.34	1748.26	7749.32	3682.47	3521.08	-0.107351	1	-0.0582448	1
ENSG00000047410	TPR	22153.2	27303.3	35235.7	36161.2	29492.4	27714.3	23734.7	31293.4	43379.5	34081.5	37057.3	27798.7	22463.4	35061.9	25418	31889.8	33016.3	34000.5	40865.6	38500.6	38918.5	30869.1	37517.3	54997.4	33055	29865.7	22317.5	43560.8	32522.5	30815.6	0.0240038	1	-0.0387044	1
ENSG00000047457	CP	1431.69	12406.2	9756.51	4410.77	9131.54	3104.63	3369.72	9196.72	9171.19	15305.6	35127.8	3107.14	11153.2	16926.7	4502.1	9453.57	7898.4	20790.8	2992.61	4920.79	30134.6	13806.9	20254.8	1600.18	5893.24	13956.5	7594.62	17502.6	7200.92	10025.7	0.104073	1	-0.689882	1
ENSG00000047578	KIAA0556	3377.61	13888.5	11247	12475.6	10749.1	10731.2	5188.19	15180.1	11032.1	9537.32	9181.69	10837.8	12263.3	11889.1	9176.08	14949.9	13906.7	5293.35	11237.2	11030.6	15187.3	7621.28	8305.19	25056.7	7085.42	15156.4	7817.43	11490.7	13570.4	9989.63	0.369606	1	-0.00826653	1
ENSG00000047579	DTNBP1	6375.39	3887.82	3165.44	3120.36	2680.1	4106.56	2634.74	2873.35	2925.82	3760.36	2706.55	2640.58	2502.91	2700.23	3361.06	2924.58	2994.24	4513.14	2668.86	2831.15	2667.88	3259.25	3777.46	2988.29	2566.34	3279.07	3778.75	2481.33	3062.78	4580.8	-0.0205584	1	0.00114916	1
ENSG00000047597	XK	1998.52	3972.05	822.604	987.595	1971.93	1603.99	429.128	1225.8	962.911	1785.74	1538.25	1302.61	1063.97	712.538	377.165	1329.67	1769.8	9743.98	1334.77	2038.26	1929.01	1352.25	1546.32	2229.97	1770.19	2869.8	2199.81	1668.28	1536.03	4014.55	0.905042	1	-0.264433	1
ENSG00000047617	ANO2	338.93	200.189	390.301	320.242	294.606	282.944	432.46	356.479	368.759	348.753	297.417	341.643	541.219	323.565	386.713	391.081	326.75	143.326	186.567	251.927	525.314	379.248	209.375	475.556	254.301	266.552	231.716	256.399	321.61	201.662	-0.081633	1	-0.0483766	1
ENSG00000047621	C12orf4	6240.99	2793.89	3544.47	4134.83	4746.7	5928.9	4117.37	2985.24	4092.02	4795.51	6369.44	4056.82	3073.68	3977.13	2969.57	3519.73	5426.84	7321.46	7339.89	4816.59	5128.44	4821.97	7716.32	2924.03	3449.39	3311.26	2964.77	6005.13	4846.25	6103.96	0.159355	1	0.0871545	1
ENSG00000047634	SCML1	10530.2	7578.73	7310.21	3439.88	8234.64	3273.23	13754.1	4198.13	6102	8973.76	8759.46	7171.49	6756.93	5801.6	13377.4	3445.63	6227.44	6308.48	6274.68	6393.1	3937.52	9190.72	4045.73	18263.9	10427.5	3602.99	5085.86	4313.23	5858.15	3456.97	-0.563856	1	-0.157646	1
ENSG00000047644	WWC3	7953.17	13418.1	15312.9	18259.6	15340.1	9579.39	12438.1	13154.6	18176.9	21844.3	18502.8	21184.9	12885.8	20093.4	14351.4	14590	16735.2	8087.65	15263.5	18031	16301.1	15381.7	12464.3	13109.9	17560.2	13100.9	11667.5	14734.5	15032.2	8963.29	-0.31847	1	0.313516	1
ENSG00000047648	ARHGAP6	17402.3	25134.1	14988.2	27719.5	31904.6	17781.5	35031.3	29597.8	30798.2	28504.6	26123.8	18296	19079.4	23641.1	27724	38595.8	40332.1	10790.4	46597.8	39300.7	25692.1	22904.9	36682	50164.7	24442.6	22954.2	18259.5	42348	28061.3	19117.8	0.157964	1	0.0282716	1
ENSG00000047662	FAM184B	1887.49	1260.2	2861.19	2969.32	2890.63	2488.35	2117.65	1519.88	2995.72	4335.65	4139.1	5407.59	3361.84	2157.87	2530.34	3237.44	3686.11	2132.64	5061.99	4785.19	3073.17	3941.76	2560.48	3740.18	3171.18	1486.67	2434.5	2943.53	3189	1834.33	-0.180612	1	0.572446	1
ENSG00000047849	MAP4	56519.5	113918	66038.8	83066.2	89670.4	63005.4	73631.5	77923.2	73459.4	80747.8	71125.9	85318.2	44477.9	95382.8	70338.8	66888.9	63666.9	43847.9	58387.8	78626.3	60338.6	62584	61721.9	123387	65688.3	76242.8	73987.1	65676.9	83316.9	70340.7	-0.107946	1	0.0242714	1
ENSG00000047932	GOPC	19932.6	6367.75	10862.9	10732.8	10093.8	10186.6	11707.1	11177.8	11781.8	14615.5	15054.7	11623.4	6502.02	10510.4	11377	8931.93	11987.4	26143.4	17029.7	13280.1	11669.1	16916.2	26959.1	13617.6	11345.5	7764.28	13380.1	14803.7	11868.2	12552.5	0.00997885	1	-0.106569	1
ENSG00000047936	ROS1	0	95.1717	30.7324	15.2496	0	30.3615	463.112	58.0981	13.5521	11.728	31.4846	3.76259	162.55	64.8288	0	21.7594	14.5352	63.5805	7.54498	2.8547	101.322	22.8625	28.3528	64.2643	0.583258	175.602	145.565	57.3524	12.8359	59.4303	2.54075	0.645374	-2.45179	1
ENSG00000048028	USP28	6556.54	8144.29	6483.51	7879.7	6787.15	6423.73	5719.93	8736.95	8281.75	10721.2	9715.8	8898.52	5886.91	7685.1	5652.69	7425.83	7714.1	7337.62	9624.65	9319.17	9788.46	8338.76	9812.25	4074.36	7980.72	9039.67	6652.91	10229	7368.5	7325.28	0.0619645	1	0.168353	1
ENSG00000048052	HDAC9	13475.4	3303.66	13308.1	14215.6	6332.47	5375.29	2442.83	3196.83	7811.71	16159.9	10267.3	7504.86	3565.03	8659.85	5786.37	6322.57	9122.84	88852.1	9837.28	11029.9	21244	13829.8	11133.9	1593.76	12629.3	12567.8	8907.68	9751.59	7695.1	6126.66	0.358096	1	-0.252478	1
ENSG00000048140	TSPAN17	4832.67	9840.97	6072.72	5299.61	4240.33	6708.61	9469.47	7367.7	5704.71	4663.42	4342.62	5377.49	6357.94	5909.26	5385.34	5999.12	5714.64	8977.78	5744.47	4311.31	8548.44	5727.73	6510.24	6162.95	6600.74	9272.64	4499.14	5601.98	5823.21	6951.34	0.458557	1	-0.284376	1
ENSG00000048162	NOP16	2728.97	5980.5	3905.06	2418.88	3419.42	1870.79	4507.85	2090.1	2600.57	1653.65	1703.54	2007.72	2438.26	2452.5	2224.79	2274.15	1431.42	6036.91	1929.46	1543.68	1888.48	1909.02	3393.61	9774.6	2328.95	4492.2	2496.88	1761.05	1808.43	3776.16	0.469797	1	-0.930133	1
ENSG00000048342	CC2D2A	7538.27	2832.18	4122.24	7181.12	6804.59	4957.33	6665.48	5256.09	6231.82	7710.84	7014.87	7343.07	4455.36	6663.47	5137.08	5987.36	6274.53	6187.78	9047.8	6486.59	4942.16	6684.59	7402.26	6464.99	6503.91	5512.93	6779.16	5669.45	6248.93	3602.54	-0.25632	1	0.136824	1
ENSG00000048392	RRM2B	16408.9	29821.6	8508.77	10681.3	9471.61	12949.5	21014	21530	8804.57	13874.8	16343.3	7854.02	9163.78	9808.24	6344.96	9096.01	13693.3	17948	18071.6	15912.8	15511.6	13980.4	26075.8	4241.44	11589.9	13341.6	11498.1	19536.9	11210.7	17966	0.547939	1	-0.163534	1
ENSG00000048405	ZNF800	8759.59	12753	8830.44	7921.09	7676.57	8519.32	9600.08	9637.83	8377.33	9131.78	12675.3	5912.53	5722.51	9195.26	5819.79	6493.12	8767.02	12347.5	18494.1	9723.11	9921.74	7851.25	15938.6	4369.97	7101.75	10257	12126.4	11973.1	8040.96	8630.74	0.354929	1	-0.217965	1
ENSG00000048462	TNFRSF17	216.214	154.244	169.028	321.694	67.2673	30.3615	87.2916	225.937	388.017	96.9102	106.26	113.63	286.31	355.979	9.54847	42.3426	41.2798	411.657	23.3208	17.8419	107.557	96.1569	15.2669	0	119.568	30.7829	316.381	123.139	106.252	97.4923	-0.553621	1	-1.3193	1
ENSG00000048471	SNX29	4978.76	8830.18	6403.61	10962.3	7692.14	5748.02	4536.5	6640.4	8977.18	8308.97	8346.22	7144.4	4656.7	12620.8	5051.14	7062.98	7870.49	2210.23	7608.76	7640.61	9786.12	5357.22	5618.22	5713.1	8172.03	7708.31	7477.28	8289.1	7096.81	4934.71	-0.315323	1	0.0652477	1
ENSG00000048540	LMO3	18927.5	1412.26	3791.35	5956.07	5702.15	1290.04	2283.58	1864.16	5912.99	5429.44	6232.82	10086.7	3951.08	3601.47	11295.8	3141	4832.07	3076.65	8506.62	8008.86	724.061	7241.36	5184.2	816.157	7016.02	1876.36	7201.01	4075.39	4309.29	2624.28	-1.31276	0.470418	0.246808	1
ENSG00000048544	MRPS10	17992.5	8605.93	6871.76	7269.71	6405.34	9838.43	8367.33	8224.11	7899.44	8825	7650.19	6385.86	5510.09	5890.16	6106.25	6189.07	6685.01	15863.9	10388.1	7794.76	8445.56	8810.13	18553.6	7300.43	7611.52	10388.5	8098.16	8768.16	8165.04	14808.8	0.307303	1	-0.221553	1
ENSG00000048545	GUCA1A	23.3745	1.09393	4.09765	1.45235	6.22845	9.04386	0	0	16.4052	4.32084	1.12445	12.7928	101.594	2.89414	0	5.29282	9.3025	6.46581	4.80135	0	3.11759	5.37941	2.18098	19.2793	11.6652	3.49805	2.97071	5.0605	0.713104	0	0.294757	1	-0.35296	1
ENSG00000048649	RSF1	17641.9	13265	18984.4	19658.2	16831.8	17570.9	20724.8	20198.8	17154.8	23566.5	27937.5	19865.7	16308.6	17874.2	15115.2	18581.3	20641.7	23024.8	36158.3	24123.7	23536.3	24651.1	34712.5	25525.8	17919.4	15713.2	20517.2	30194.3	24947.2	16760	0.193845	1	-0.0145631	1
ENSG00000048707	VPS13D	11973.6	35119.4	31850	42431.7	27706	27811.2	17322.4	42187.8	41739.7	52175.9	56035.8	37212.7	26909.5	47693.7	23326.9	38765.8	42666.5	16423.2	41565.3	48294.4	52913.3	29830.8	32496.7	30319.9	35066.7	37605.5	20866.3	47174	30684.1	20777.9	-0.0773633	1	0.321873	1
ENSG00000048740	CELF2	10319.8	8403.55	8795.61	15365.8	12278.8	14627.2	5314.13	7856.16	16689	29679.8	29673.6	22524.4	11433.9	17945.4	11085.8	11237.8	17634	5528.27	13000.7	16219	12793.8	16883.3	23297.3	2673.4	10722	8389.03	11002	16011.4	15739.6	7122.95	-0.546036	0.773241	0.727234	1
ENSG00000048828	FAM120A	33080.7	121868	58329	65114.5	62502.5	63929.1	67697	88050.9	66766.8	56431.3	64612.5	42555.6	48124.2	70646	35334.1	64741.2	60387.7	55751.5	86392.7	69337.1	80878.9	39955.6	81856.7	53564.3	59213.6	102950	56174.7	87852	62479.3	85192.9	0.485763	1	-0.217588	1
ENSG00000048991	R3HDM1	5218.35	12442.3	8042.67	8523.09	8468.83	7364.29	10418.4	9745.42	7696.87	7752.81	8674.56	6686.12	7841.21	7220.3	5810.24	7366.43	7840.26	7949.72	11785.9	8507.01	12843.7	5965.09	8902.78	14909.3	7244.07	10963.6	9711.26	9874.73	9393	8697.52	0.433914	1	-0.244473	1
ENSG00000049089	COL9A2	4265.84	136485	8797.66	43577.6	6733.58	8063.25	24812.8	119326	13052.8	3883.2	3278.89	3545.86	7444.07	4867.95	3805.07	28803	9623.43	33998.3	11432.7	4543.97	109453	8104.75	13485	45820.5	4785.05	91061.3	4442.7	12403.3	67874.6	32859.6	2.30764	0.291965	-2.55338	1
ENSG00000049130	KITLG	29317.4	20829.5	6639.22	13967.2	14820.6	9585.85	8647.2	7920.71	10273.9	27166.9	20864.1	15122.6	5550.73	13574.1	12747.2	7025.34	17118.3	13638.6	19114.2	19042.3	8553.11	20634.1	33909.9	2345.65	9771.33	16452.7	16126.5	12705.2	10952.6	9878.11	-0.363166	1	0.356845	1
ENSG00000049167	ERCC8	2641.32	1570.88	1772.23	1584.51	1514.14	1603.99	1997.71	1687.71	1420.12	1290.7	1823.86	1364.31	879.25	1173.28	930.976	1517.86	1250.6	3462.44	2849.94	1458.75	1544.77	1664.25	3879.97	1426.67	1342.08	2061.75	2288.93	1769.49	1729.99	2388.56	0.419099	1	-0.442887	1
ENSG00000049192	ADAMTS6	853.169	379.593	405.668	282.481	501.391	324.933	756.971	211.592	376.605	457.391	335.086	540.308	991.927	385.5	997.815	388.728	509.312	998.968	290.825	429.632	667.165	698.651	423.111	321.322	741.321	298.734	239.142	290.135	336.585	213.014	-0.345756	1	-0.092966	1
ENSG00000049239	H6PD	15316.1	28636.8	41535.8	46974.7	58548.7	35804.7	27219.7	37136.2	64287.5	61595.4	60851.2	58501.5	33241.6	58479.6	26745.3	58159.3	60331.9	14271.1	46404.3	54955.8	55617.1	44464.2	41822.6	53493.6	51435.8	36974.4	26014.5	49154.3	35138.2	22247.6	-0.338029	1	0.395819	1
ENSG00000049245	VAMP3	34676	16300.6	16318.9	22714.7	23052.1	24178.8	20724.1	17882.7	19122.7	28502.7	27649.1	19300.6	17126.9	20448.3	19431.1	15706.2	21057.4	25594.9	24270.1	25952.1	16846.7	22297.7	30546.9	12557.2	18875.4	23917.6	29996.8	25773.1	19323	23809.5	-0.166698	1	0.129553	1
ENSG00000049246	PER3	14392.8	11965.4	20668.6	51983.1	50099.2	8301.62	18429.9	31780.4	36940.8	38720.9	43018.6	43963.6	17424.3	44240.4	23742.3	10800.3	12731.6	6713.67	15785.5	16238.3	18189.6	11574.5	26871.9	27254.5	27710.6	9934.47	30393.4	28770.6	18673.3	10326.2	-0.995146	0.224965	0.0189705	1
ENSG00000049247	UTS2	40.9053	1.09393	20.4883	23.9637	31.7651	248.06	0	32.994	9.98574	3.70357	49.4757	21.823	55.4149	61.9346	33.4196	62.3377	106.979	8.62108	6.17316	11.4188	11.691	7.39669	13.0859	0	13.4149	27.2848	0	65.7865	13.549	0	-0.508743	1	1.77121	1
ENSG00000049249	TNFRSF9	303.868	110.487	222.298	278.85	156.334	92.3766	69.9666	111.893	478.602	206.783	476.766	167.059	190.258	398.813	62.0651	229.944	168.608	182.12	87.1102	19.2692	90.4102	278.384	37.0767	19.2793	205.89	114.736	181.213	526.292	285.955	158.258	-0.829587	0.797215	-0.647326	1
ENSG00000049283	EPN3	2676.38	14134.6	23694.7	15606.9	13496.4	22359	15476.6	24972.1	13365.2	7263.94	6908.05	5117.12	13233.1	11014.5	17621.7	16534.2	13354.9	6419.47	15511.8	15900.7	13484.4	5987.96	7777.39	7454.66	14212.8	21657.1	5212.11	14807	16398.5	21115.8	0.549871	1	-0.112277	1
ENSG00000049319	SRD5A2	1069.38	1515.09	2282.39	12872.9	9544.48	17375.8	2081.01	6320.5	5534.24	11559.5	16289.9	23998.5	6385.65	10094.2	6301.99	8152.71	12329.9	892.282	9890.09	15264.1	4753.55	5622.83	12778.4	372.733	4602.49	3128.66	7019.79	6502.74	6789.46	4192.17	-0.623902	0.715868	1.41431	1
ENSG00000049323	LTBP1	69299.5	53003	42737.5	56888.4	45934.2	22619.4	48800.7	33008.3	72992.2	65895.2	51152.3	60671.7	30744.2	50362.7	57672.8	60030	49632.3	50551.9	58037.3	64519.1	40723.5	67111.5	52910.7	27434.4	82475.7	27463.2	38383.1	72317.9	55634.2	47376.6	-0.431161	1	0.0695397	1
ENSG00000049449	RCN1	58699.2	31308.2	29276.7	29491.3	24807.9	52910.5	53735	30458.5	28487.2	24193	34043.8	20511.4	28994.9	26582.7	24921.5	37910.7	37289.6	81411.1	43023.5	31650.1	29707.5	25456.7	39353.7	24896	21807.4	61658.8	27568.2	43699.1	56942.1	60926.7	0.604711	0.874528	-0.198416	1
ENSG00000049540	ELN	26559.3	58037.2	22801.4	17985.8	34363	12519.9	31223.1	21503.5	20302.4	17615.4	20829.9	47952.7	12821.2	27477	60799.9	28004.9	31277.9	15955.5	28766.9	19282.8	32251.5	33501.6	3053.38	27055.3	28174.9	16540.9	12808.2	24150.4	30038.8	28827	-0.304215	1	-0.00797539	1
ENSG00000049541	RFC2	6387.08	7143.35	3560.86	4638.06	4156.87	3352.04	12790.6	3877.51	3589.88	2846.2	2419.81	2540.5	2927.76	3537.22	3981.71	3433.28	2485.51	9194.39	4272.51	5889.25	2989.77	3428.03	11535.2	2846.91	3846.01	5583.59	5497.3	3107.15	4260.08	8234.76	0.58934	1	-0.574103	1
ENSG00000049618	ARID1B	14556.5	32125.4	31582.7	39469.7	31908.4	22718.8	20223	33953.7	41031.4	36955.5	34947.3	39024.1	19761	41675.1	19770.1	41194.6	30637.8	17263.7	37160.4	34920.8	34796.2	24811.2	22472.9	30814.7	32953.5	29627.1	24419.3	34863.5	30653.5	23318.7	-0.116766	1	0.150016	1
ENSG00000049656	CLPTM1L	12785.8	26360.4	21273	16334.5	16645.5	21819	23426.1	22173.4	16970.8	12575.5	11795.5	12441.4	18482.7	15835.6	12045.4	22043.4	16892.8	19480.4	16439.1	16856.3	17579.3	11837.4	19474	12480.1	14990.3	23902.2	20224.6	15716.2	18584.9	26216.8	0.562299	1	-0.193055	1
ENSG00000049759	NEDD4L	21393.5	155037	76454	61665.9	36975.8	62024.1	211699	169618	103019	40451.7	47955.5	23246.8	80148.5	79701.7	45340.9	75283.3	50337.6	23417	87813.2	72490.8	60504.7	34859.2	167916	133483	58395.8	84774.6	31712.3	139643	85537.5	123349	0.97287	0.652298	-0.803632	1
ENSG00000049768	FOXP3	1326.5	661.826	1154.51	1309.29	781.671	364.985	413.136	667.77	1629.82	454.922	1165.49	792.401	1087.98	1903.19	525.166	1228.52	965.134	498.945	521.975	291.893	638.327	810.274	161.393	488.409	1210.26	657.634	524.331	2329.52	1243.65	484.791	-0.557944	1	-0.671974	1
ENSG00000049769	PPP1R3F	1104.44	1507.43	1078.71	1605.57	1811.23	1177.64	1863.78	1264.53	1325.25	1588.22	1094.65	2241	1522.06	1844.73	2363.25	1254.4	1281.42	1111.04	935.577	1519.41	1061.54	1718.72	601.952	694.055	1591.13	1177.44	2698.89	883.901	1266.47	743.212	-0.4968	1	0.212667	1
ENSG00000049860	HEXB	66979.6	36382.9	20902.1	28049.9	24035	34804.7	28355.8	30328.6	17950.8	16447	22037.5	10355.4	23418.3	17730.7	13310.6	23830.6	25904	72714.5	34601.3	79920.9	24826.9	15504.8	29225.2	7281.15	23087.1	65019	36845.7	31903.1	68021.5	131075	0.813825	0.557838	-0.0901199	1
ENSG00000049883	PTCD2	1799.84	1599.32	1718.96	1938.15	1555.87	1388.23	1077.48	1621.01	1738.23	1678.34	2008.83	1679.62	1366.9	1397.87	1112.4	1304.39	1484.33	2340.62	2248.4	2068.23	1710.78	1861.28	2063.21	1221.02	1447.65	2267.44	1880.46	1809.97	1474.7	1854.36	0.0997137	1	-0.0424124	1
ENSG00000050030	KIAA2022	2705.6	1496.49	2499.57	3077.52	1086.87	2253.21	3591.62	3439.98	1863.77	2921.5	3213.11	1955.79	3470.82	2304.32	1771.24	2272.39	3494.25	5203.9	5374.77	4543.97	4984.25	1495.48	3661.87	2872.61	2179.64	2981.04	1837.39	3549.1	3354.44	3130.44	0.62918	1	0.0563503	1
ENSG00000050130	JKAMP	16753.7	13129.3	12224.3	13816.9	12844.9	16543.2	16678	17339.1	8978.61	9349.67	11028	7743.4	10534.4	13271.4	8388.33	10560.9	12085.1	23054.9	13316.2	11864.1	12570.9	9100.62	24239.5	7383.97	8587.31	17064.9	20034.5	11919.2	12444.4	18173	0.420235	1	-0.264917	1
ENSG00000050165	DKK3	65483.6	26356	19709.7	37779.9	42214.6	30027.6	14602.4	19566.2	22701.9	27293.5	26831.6	43531.6	14764.4	40269.7	36594.5	34663.3	42469.4	25860	21709.6	34474.8	15439.9	34779.2	18154.5	7531.78	42861.9	12892.4	39563.9	21684.3	24524.4	25507.6	-0.962403	0.698308	0.397683	1
ENSG00000050327	ARHGEF5	1057.7	4726.86	2984.11	2361.51	3413.19	4280.98	3043.21	3752.71	2479.32	2182.64	2637.39	2568.34	3679.55	3426.66	2148.41	2708.16	2871.56	1668.18	5170.37	3540.54	3305.43	1312.58	2586.65	2075.74	2884.8	2982.44	1675.48	4680.96	3139.08	2699.74	0.498425	1	0.0618705	1
ENSG00000050344	NFE2L3	4125.6	2358.51	4654.93	2985.3	2840.8	1346.24	4041.4	2833.18	5485.03	2365.97	4862.68	2778.29	2547.24	2787.06	3752.55	3383.88	2066.32	4749.14	5697.14	1415.22	3741.89	2461.75	3184.24	4209.31	2843.97	2448.64	2526.59	3361.86	2801.07	4464.61	0.137907	1	-0.887114	1
ENSG00000050393	CCDC90A	3593.83	6201.47	2606.11	2352.07	1822.45	3614.96	2625.41	3372.56	2171.9	1669.08	2111.15	1458.38	2811.38	2730.91	2009.95	2301.79	2246.55	7465.86	3365.74	3586.22	2688.92	2253.97	4479.74	1574.48	2885.96	4435.53	3137.07	2245.18	3443.58	5700.63	0.720258	0.9964	-0.361814	1
ENSG00000050405	LIMA1	24566.6	24805.9	21510.6	19483.2	29713.5	27631.6	18243.9	28884.1	20283.9	26438.6	33951	19326.9	26787.6	30080.5	21073.5	20695.5	23880.7	41730.4	26873.1	37790.5	34574.1	21308.5	26638.5	6323.61	24136.4	23310.3	19935	33566.3	15213.4	38469.4	0.124818	1	0.0845659	1
ENSG00000050426	LETMD1	12984.5	12222.4	12257.1	9368.35	11289.7	9569.06	5370.77	10632.7	10131.3	7908.36	7212.78	8113.64	7798.73	10411.4	9209.5	9357.71	8790.86	18453.4	9566.34	11757.8	7048.87	9221.65	13546.1	18186.8	9837.24	8964.81	13641.5	9407.47	10300.1	13490.7	0.126201	1	-0.247095	1
ENSG00000050438	SLC4A8	636.955	190.343	360.593	1775.49	657.102	187.983	1366.68	256.062	1057.78	425.911	648.807	751.765	506.123	553.939	205.292	479.294	366.286	158.412	519.231	830.718	998.409	437.077	268.261	597.658	1799.94	342.109	1749.75	409.901	280.963	220.359	-1.00555	0.645017	-0.306689	1
ENSG00000050555	LAMC3	5586.5	5408.38	11503.1	11335.6	5453.63	3529.05	9265.57	12978.8	6016.41	2606.7	5257.92	3126.71	5796.4	12327.3	14064.9	7985.1	3465.18	2519.51	6792.54	6238.95	8595.2	3351.37	916.013	7718.14	18110.8	6875.77	8727.95	5792.59	15801.7	8663.46	-0.247506	1	-1.1055	1
ENSG00000050628	PTGER3	2547.82	1258.02	1138.12	2992.56	2069.09	2067.17	1785.81	1486.16	2422.97	2622.75	2845.98	1781.21	2041.12	1856.88	1737.82	2194.17	3305.87	2633.74	3242.97	5757.22	3119.93	2980.19	7616	443.424	3899.67	1060.61	1923.54	3463.07	2343.97	2811.92	-0.0999154	1	0.371922	1
ENSG00000050730	TNIP3	368.148	6.56356	60.4404	88.5931	85.9527	23.9016	67.9675	41.6011	101.284	51.85	123.127	70.7366	254.909	108.241	28.6454	32.345	37.21	43.1054	28.8081	14.2735	166.012	83.3808	39.2577	6.42643	76.9901	33.5813	28.2218	168.683	58.4745	30.049	-0.770024	1	-1.06226	1
ENSG00000050748	MAPK9	15549.9	16847.6	14976.9	14264.2	12075.1	14856.5	18574.5	19673.7	13612.7	15397.6	14778.1	11694.1	16685.4	12033.8	10551.1	13469.1	14288.6	12931.6	19425.6	15665.9	14210.8	12919.3	41364.5	9523.97	12331.8	15837.1	15416.5	14687.3	15236.9	19351.6	0.43734	1	-0.134941	1
ENSG00000050767	COL23A1	163.621	508.676	313.47	744.327	549.35	2501.92	501.094	701.481	795.293	1129.59	743.823	1182.96	1538.69	803.992	806.846	1260.87	1183.16	205.828	467.103	1263.21	537.005	682.513	909.47	642.643	840.475	663.231	75.7532	701.723	1066.09	279.79	-0.0122595	1	1.16483	1
ENSG00000050820	BCAR1	8292.1	18159.2	18005.1	14685.4	21863.7	18170.4	28940.8	12671.1	15459.4	14756.9	10332	16690.8	10207.4	17631.1	26029.1	19009.5	15898	12396	10878.5	12514.3	11683.2	14916.4	6913.72	10642.2	17672.1	23257.8	10241.5	12813.2	15606.3	20875.4	-0.0536921	1	0.00767717	1
ENSG00000051009	FAM160A2	6948.07	9371.67	12773.4	11067.6	15127.7	12928.9	11081.4	10376.6	13404.4	12218.1	9958.12	17726.3	8604.09	13038.7	13229.4	12955.1	13595	7815.01	8256.26	11348.2	12855.4	14499.5	6525.51	23141.6	13281.4	8876.66	6811.84	9027.94	12446.5	10328.8	-0.270061	1	0.264791	1
ENSG00000051108	HERPUD1	59651.7	128165	53822.7	51901.7	66005.4	154795	75729.1	128612	36128.4	37203	74138.3	32221.3	84156.8	85989.6	35124	84254.1	96016.9	91836.1	86260.3	128039	43722.7	31669.3	65102.4	41823.2	37920	104437	64797.2	115137	132145	130354	0.874902	0.744029	0.184724	1
ENSG00000051128	HOMER3	3342.55	7601.7	3515.79	2407.26	3051.32	3034.86	4007.42	3006.76	3186.88	2161.03	1449.98	2244.76	3720.19	1897.98	5094.11	2378.83	2071.55	5432.36	2832.8	1081.93	2907.93	2639.27	1917.09	1368.83	2396.61	2994.33	1525.46	2270.48	3191.85	3073.68	0.369232	1	-0.569892	1
ENSG00000051180	RAD51	227.901	954.998	482.499	301.362	155.089	235.786	523.083	281.166	203.994	219.128	209.71	243.063	496.887	373.923	238.712	238.765	272.098	397.647	191.368	297.603	424.772	315.368	1594.3	2050.03	190.725	421.165	249.54	278.328	206.087	448.064	0.971001	1	-0.842346	1
ENSG00000051341	POLQ	128.56	744.964	610.55	341.301	239.173	109.818	1128.79	223.068	256.776	198.758	366.57	262.629	609.564	248.896	396.262	185.249	168.608	376.095	294.94	91.3504	606.372	201.055	1249.7	6098.68	224.554	657.634	215.377	482.435	204.661	227.037	0.975592	1	-1.938	1
ENSG00000051382	PIK3CB	8444.03	13417	9535.24	12883.8	9079.22	15215.7	16158.3	18790.8	10487.9	12206.4	14328.9	7585.38	15292.7	12919.4	8054.13	11199	14378.8	14622.4	20681.5	16338.9	16826.4	10712.4	26721.4	5693.82	10060.6	22403.6	11667.5	20365.1	13194.6	15467.2	0.652739	1	-0.109362	1
ENSG00000051523	CYBA	9308.89	6853.45	4372.19	9556.43	6267.07	4313.28	2291.57	4047.5	7716.13	4904.77	5648.67	5469.3	5105.56	10178.1	10173.9	4201.32	5327.42	6574.65	2285.44	3567.66	4161.98	6670.47	715.363	951.112	5471.55	5021.8	12111.6	8022.58	3594.76	4485.98	-0.884203	0.624152	-0.259423	1
ENSG00000051596	THOC3	3406.83	2148.47	2710.6	1629.53	1369.64	2250.63	2659.4	1560.04	2180.46	1790.06	1417.93	1231.12	2630.36	2329.78	1842.85	3414.46	2637.84	4632.75	2651.72	2397.95	1808.98	1871.36	1893.09	3341.74	1697.28	2284.93	3269.27	3741.4	1419.08	2396.58	0.509819	1	-0.246541	1
ENSG00000051620	HEBP2	30462.8	60279.8	25653.3	17093.4	10781.5	28346.1	47669.2	36355.1	14032.1	9357.7	8940.49	5913.28	27055.4	13258.6	21188.1	15173.9	13945.6	36829.3	25002	20346.2	15161.6	12597.2	48164.9	29407.4	15307	31389.4	21101	14953.8	28959.1	49878	1.10412	0.229215	-0.797625	1
ENSG00000051825	MPHOSPH9	876.543	1378.35	887.142	1074.74	919.32	1158.26	1309.37	1575.82	1114.12	1796.23	1848.03	2161.23	1826.85	1111.35	1150.59	1056.8	1254.67	914.913	1622.86	1308.88	1440.33	1780.58	3733.85	3598.8	1157.18	1618.9	1605.67	1934.8	1419.08	1711.46	0.38573	1	-0.020659	1
ENSG00000052126	PLEKHA5	18039.3	11327.6	11446.8	13063.8	12515.5	10093	10399	12580.8	10172.6	11563.2	14492.5	14173.7	10552.8	11400.6	11529.8	10558.6	9453.08	16379	16167.5	15504.6	9143.9	11764.1	16446.8	8290.1	15048.6	6873.67	13594	13241.6	12355.2	10799.6	-0.126876	1	-0.0109364	1
ENSG00000052344	PRSS8	13481.2	72729.8	52620	27413.7	26551.3	63949.8	19823.2	57902.3	20166.2	9483.62	9533.08	8467.33	35086.9	18825.8	21975.8	38160.1	33734.9	35945.6	32336.4	21290.4	34937.3	9317.14	22573.2	6709.19	16157.4	64106	5443.83	29678.2	46125.7	97985.1	1.38708	0.153862	-0.32375	1
ENSG00000052723	SIKE1	9799.75	7712.19	7935.1	8450.47	7350.2	9374.61	11795	9549.61	8219.69	10795.3	13116.1	7792.32	6053.16	8050.34	6817.61	8019.21	9899.02	14085.8	17527.7	10878.6	11614.6	9941.15	16946.2	6779.89	7466.29	11025.2	12356.7	14882.9	9115.61	12688.7	0.356572	1	-0.086681	1
ENSG00000052749	RRP12	2834.16	14334.8	10948.9	5942.27	10225.9	5736.39	13665.5	6922.28	7714.7	4613.42	4530.97	5636.36	6442.91	7061.7	4296.81	7519.34	4693.11	7872.13	5861.07	4496.15	7287.37	4615.53	7195.07	14581.6	5222.5	10958	2412.22	5230.87	7038.33	5075.61	0.528738	1	-0.574154	1
ENSG00000052795	FNIP2	8666.09	23508.5	21240.2	12791.5	15358.7	9120.09	16548.8	37004.2	22289.6	14604.4	17717.9	10615	8120.13	13592.6	7925.23	24089.4	11149	8824.76	35948.4	12887.5	21247.2	10138.2	37419.1	8129.44	10212.3	23122.1	13677.2	30464.2	18701.1	25856.2	0.932667	0.7971	-0.776249	1
ENSG00000052802	SC4MOL	7491.52	8516.22	4910.01	8135.31	7341.48	55885.9	15378	14293.6	5698.29	8502.17	11344.6	4917.7	14686.8	6380.42	6091.92	9124.83	13171.8	28205	13416.3	17916.8	13065	8021.37	34411.6	7049.8	4205.29	24394	10220.7	13322.6	12314.6	27365.3	1.17424	0.617977	0.675447	1
ENSG00000052841	TTC17	13820.2	15715.4	25551.9	17635.1	25432.6	24222.1	17546.9	25604.1	24850.2	21732	24297.7	23500.4	18177.9	21478.6	23202.8	23891.2	24699.9	19579.6	21481.9	18659.8	23505.1	21228.5	18791.4	29645.1	18655.5	23457.9	18151	27072	25426.4	22396.5	0.0850353	1	0.0266589	1
ENSG00000052850	ALX4	157.778	527.273	514.255	1656.4	1098.7	116.278	92.6224	1344.86	609.844	162.957	84.3337	386.794	709.311	228.637	62.0651	232.884	67.4431	608.864	469.846	105.624	2017.86	255.522	1107.94	1818.68	277.631	86.7517	1134.81	124.826	76.3021	78.7952	0.145883	1	-1.83505	1
ENSG00000053108	FSTL4	29.2181	485.704	203.858	3991.05	446.58	819.762	548.405	461.199	234.665	565.412	547.607	839.81	605.87	3214.23	935.75	625.141	278.493	191.819	517.174	1730.66	420.095	458.595	128.678	404.865	547.68	922.786	8459.1	1211.15	2008.81	1159.89	-0.819536	1	-0.402056	1
ENSG00000053254	FOXN3	34711.1	28606.2	30896.3	37383.4	31656.7	32360.2	16808.6	24609.2	42541.4	56603.6	46071.5	33680.4	20377.9	37255.7	25279.6	32767.3	38553.6	27495.9	43357.5	47645	26371.7	35989.6	41946.9	27980.7	37666.2	26124.2	30029.4	49272.4	28826.5	22728.4	-0.312689	1	0.385645	1
ENSG00000053328	C6orf186	783.045	201.283	506.06	503.238	759.249	629.841	418.467	360.782	743.225	1142.55	986.142	990.313	179.175	970.116	668.393	686.891	815.131	363.163	473.276	1061.24	476.992	932.655	676.105	64.2643	1120.44	426.762	337.176	480.748	505.591	617.674	-0.93513	0.658742	0.751316	1
ENSG00000053371	AKR7A2	9630.29	17823.4	11047.3	12214.2	14536.6	14319	10700.2	11874.2	9536.39	8149.71	7436.54	8033.88	6581.45	11937.2	12589.7	11360.2	10668.8	9607.12	9499.81	11792.1	6910.92	7385.26	8143.8	4710.57	12576.2	12770	15636.3	10220.5	11477.4	16076.9	0.0899498	1	-0.0491198	1
ENSG00000053372	MRTO4	8613.5	9392.46	6427.17	4081.09	6273.3	4162.12	10700.2	4145.05	4314.55	3578.89	3264.27	3654.22	5076.01	4074.37	3905.32	5285.18	3369.25	14792.7	5352.82	3710.4	3624.2	6438.48	10580	21535	4822.96	6097.1	5589.39	4240.7	5069.45	7360	0.528772	1	-0.883004	1
ENSG00000053438	NNAT	222.058	307.394	455.864	889.562	1279.95	676.352	207.234	263.952	753.21	671.581	610.013	1034.71	674.215	863.612	601.554	505.17	529.661	94.8319	189.996	288.325	465.301	926.603	47.9817	706.907	510.934	188.895	521.36	310.377	229.619	180.294	-1.39275	0.157794	0.45535	1
ENSG00000053501	USE1	4885.27	2970.01	3235.1	2726.05	2569.24	2737.06	1479.29	2649.56	2495.72	1825.24	1223.4	1839.91	2584.18	2109.83	3571.13	2209.46	1584.33	4578.87	1956.89	1731.38	1292.24	1738.22	1247.52	4562.77	1918.34	3203.52	3257.39	2049.5	2112.21	4943.4	0.0629246	1	-0.465092	1
ENSG00000053524	MCF2L2	712.922	434.289	820.555	1207.63	722.501	525.19	657.019	1626.03	1179.03	732.69	1279.62	1488.48	2839.09	1230.01	916.653	938.006	861.062	363.163	607.028	438.197	615.724	843.222	351.138	970.391	1868.76	542.198	1066.49	612.321	780.136	391.305	-0.423219	1	-0.210538	1
ENSG00000053702	NRIP2	2425.1	877.33	2069.31	1999.15	1337.25	1593.01	2336.22	903.031	2633.38	2627.69	1744.02	2286.15	1812.07	1647.92	2181.83	1590.79	1315.72	919.223	1155.75	1218.96	1050.63	2291.63	1528.87	4010.09	2511.51	903.897	1094.71	1295.49	1993.84	815.33	-0.624779	1	0.0845115	1
ENSG00000053747	LAMA3	5896.21	9821.28	12716	34727	11005.1	7467.65	14639	38712.7	24482.9	23054.1	14592	16368.8	5957.1	15225.5	13463.3	13774.3	19094	4230.8	6825.46	14010.2	31328.7	16406.5	7147.09	24960.3	25875.7	8506.56	8052.11	31192.9	18979.3	15403.1	-0.160062	1	-0.0644398	1
ENSG00000053770	MUDENG	13820.2	6316.34	7577.58	7684.36	7088.6	9443.09	10561.6	9614.16	7363.77	9139.8	10483.2	6160.86	6128.89	7457.04	5585.85	6410.2	7808.28	15584.8	11168.6	9014.43	10184.4	7856.63	16549.3	4074.36	6396.59	12730.8	10762.9	11657.7	9251.1	10925.8	0.341644	1	-0.180458	1
ENSG00000053900	ANAPC4	10325.7	2437.27	6305.26	4904.57	6495.03	6059.39	6660.82	4600.51	6144.09	7447.27	7661.99	8371.76	8216.19	5595.53	8727.3	4756.48	6200.7	9468.11	6704.05	5903.52	6207.12	8036.84	7681.43	16599.5	7011.93	5480.05	5204.69	6698.42	6197.59	4784.47	-0.217161	1	-0.0244898	1
ENSG00000053918	KCNQ1	4400.25	5658.89	7489.48	6197.88	3781.92	5769.34	4531.83	7024.13	8198.3	4118.99	5192.14	2745.94	4381.47	5388.89	1890.6	7441.71	4964.04	7000.32	3825.3	6179	6256.23	4275.29	1546.32	424.144	5167.67	6272.71	3447.51	5785.84	6766.64	10658.7	0.277012	1	-0.157021	1
ENSG00000054116	TRAPPC3	18553.5	10257.8	7691.29	6908.81	7476.64	10518.7	10289.1	9733.23	6335.95	7570.1	6202.46	6896.82	6738.46	6586.49	10283.7	7101.79	7286.18	23720.9	7608.76	8376.41	7496.25	11645.1	21587.4	13527.6	7729.92	10060.4	9956.34	7901.13	9247.53	14130.4	0.25033	1	-0.356359	1
ENSG00000054118	THRAP3	19932.6	41706	38911.3	32447.6	34131.9	44764.5	36551.9	45251.3	34730.4	32723.5	38386.4	28791.3	36117.6	33512.4	22916.3	44630.3	41496.7	27382.7	48345.5	41713.6	45998.5	30647.8	54007.7	86744	28842.1	42947.7	22780.9	51074	47740.2	37699.5	0.506138	1	-0.0664267	1
ENSG00000054148	PHPT1	11576.2	32428.4	17363.8	11745.8	9423.03	19164.6	15977.7	14594.8	10201.2	6766.43	4970.63	8933.89	16646.6	8408.06	17464.2	11212	9448.43	16819.7	10099.3	9487.6	7861.79	7578.24	5291.07	25602.9	14089.2	19345.6	17778.2	8908.17	13675.9	24405.1	0.507777	0.982363	-0.390927	1
ENSG00000054179	ENTPD2	730.453	9423.09	11041.1	6439.7	3619.98	11310.6	3296.42	7322.51	3337.38	1736.98	1638.32	2086.73	2050.35	2389.98	16175.1	5802.11	5874.53	5346.15	4537.27	3327.15	2568.12	1684.43	4826.52	2853.34	5210.25	6262.91	2528.08	4773.74	7443.38	7424.78	0.31616	1	-0.0616234	1
ENSG00000054219	LY75	2524.44	448.51	735.529	768.291	1199.6	355.941	382.484	370.824	1095.58	1352.42	2007.7	1120.5	735.171	1238.69	959.621	617.496	1036.07	2300.75	1258.64	1198.97	759.134	1318.63	815.688	192.793	1291.33	582.775	986.276	2088.3	949.854	547.56	-0.683009	0.919327	-0.0251197	1
ENSG00000054267	ARID4B	21773.3	10967.7	15954.2	14156	11829.1	15129.1	17741.5	18650.9	17117.7	17243.8	22400.1	15951.1	12686.3	13958.4	14747.6	14804.6	15514.8	31052.1	27917.1	18769.7	20356.3	23756.1	23550.3	23977	16636.9	15681.8	15966.1	22095.8	22174.7	17282.9	0.136537	1	-0.173844	1
ENSG00000054277	OPN3	560.988	550.245	740.651	662.996	490.179	413.434	651.688	593.175	1114.84	534.549	918.112	374.754	173.633	880.977	105.033	771.576	569.196	719.861	864.929	498.859	599.357	424.301	425.292	250.631	501.602	1017.93	1097.68	769.196	568.344	556.241	0.0523827	1	-0.431374	1
ENSG00000054282	SDCCAG8	12388.5	4336.33	3969.6	4737.55	5153.42	5766.76	5717.93	5651.3	5306	5577.58	5273.1	4908.67	5327.22	4492.29	5256.43	4090.76	4863.46	10349.6	5853.53	5555.25	4864.22	6158.75	11707.5	16599.5	5016.02	5774.58	9124.54	6079.35	5092.27	6255.54	0.0640173	1	-0.299593	1
ENSG00000054356	PTPRN	46.749	20.7846	112.685	254.887	118.963	157.622	35.3165	131.259	174.037	287.644	102.887	48.1611	792.433	367.556	119.356	274.639	211.05	103.453	56.9303	35.6838	128.601	120.364	71.9725	25024.5	419.363	187.496	8667.05	472.314	99.8345	53.4205	-0.1678	1	-3.30159	1
ENSG00000054392	HHAT	1425.84	925.462	1862.38	2233.71	2121.41	3725.43	1038.84	3069.16	2342.37	2549.29	2946.06	3221.53	2137.17	2940.45	1589.82	3019.26	2970.98	1459.12	3057.09	2859.7	2466.01	2089.9	1267.15	1703	2344.7	1683.26	1373.95	2926.66	3354.44	3181.86	0.0436199	1	0.468117	1
ENSG00000054523	KIF1B	8794.65	23253.6	21060.9	27703.5	22867.8	20340.9	21546.4	33061.4	24957.9	28578.6	28202.9	25863.3	21164.8	24233.2	19039.6	26938.7	28861	12290.4	31079.8	26489.5	37266.9	18860.9	30016.9	59515.2	20806	27543	15481.9	28962.9	27157.1	17672.2	0.247203	1	0.0402245	1
ENSG00000054598	FOXC1	8338.85	4921.58	6840.01	13219.2	5908.93	11074.2	4016.08	6928.02	12818.8	24007.8	18867.1	6730.52	7517.96	13340.3	6263.8	6717.77	7917.59	4416.15	5045.53	5196.27	6855.58	14513.6	9345.52	1870.09	8412.92	5368.11	12855.8	8029.33	6852.93	3563.81	-0.915896	0.317857	0.462125	1
ENSG00000054611	TBC1D22A	5720.9	7517.47	5518.51	7302.39	6593.44	6883.67	5189.52	6014.23	7405.14	6867.04	5601.44	6618.39	5107.41	7693.21	7228.19	6185.54	6003.02	6748.15	4946.07	5499.58	5556.33	7112.25	5273.62	5231.12	6778.05	5271.56	6286.03	6742.28	5976.52	6153.37	-0.227808	1	0.0497785	1
ENSG00000054654	SYNE2	11418.4	20733.2	32600.9	39292.5	25556.6	17810.6	15232.7	23640.2	32564.9	41133.1	67093	40809	26233.4	50069.2	22448.5	33197.8	45661.3	22688.5	38990.4	33568.4	56994.3	41172.7	43072.3	19472.1	38462.4	24201.6	18063.4	54609.6	33253.5	22789.8	-0.210367	1	0.153044	1
ENSG00000054690	PLEKHH1	4277.53	122969	95365.7	28354.1	34249	50457.7	29781.8	96846.7	45736.1	15612.4	20018.6	11426.2	22465.2	25455.7	11076.2	59730.7	46455.5	3951.69	54502.8	28450	60458.7	13960.9	15921.2	220472	13491.4	31602.1	7205.46	44964.2	38295.1	67936.8	1.46947	0.867606	-0.749228	1
ENSG00000054793	ATP9A	19097	39164.8	42246.8	53473.2	37008.2	33908.7	28106.6	46808.4	48244.7	40317.7	43524.6	37944.2	22685	47819.9	21259.7	47073.8	41310.1	31231	49668.6	60566	49440.3	27353.6	39100.7	40197.3	42800.1	40269.6	40545.8	49415.8	40078.6	41887.6	0.0809809	1	0.119656	1
ENSG00000054796	SPO11	0	0	0	0.726173	0	0	0	0	0	0.617262	0	0	11.083	0	0	0	0	0	0	0	0	0	0	0	0	0	1.48536	0	0	0	3.1971	1	-2.04985	1
ENSG00000054803	CBLN4	0	16.4089	10.2441	19.6067	90.9354	0	35.9828	68.1398	17.8317	24.6905	29.7979	419.152	334.337	27.2049	19.0969	31.1688	34.303	35.562	7.54498	74.2222	45.9845	21.5176	23.9908	6.42643	12.2484	13.9922	191.611	8.43417	8.55725	10.6841	0.721563	1	1.39819	1
ENSG00000054938	CHRDL2	1157.04	2638.55	3579.3	642.663	2069.09	1114.98	5418.08	944.632	4386.59	5351.66	3442.5	4073.38	4756.45	2422.4	3275.13	1690.76	2317.48	3658.57	2113.28	2564.24	6931.19	1071.85	6523.32	334.174	1710.11	1782.61	343.117	1440.56	2523.67	4316.37	0.536737	1	0.207797	1
ENSG00000054965	FAM168A	15403.8	21609.4	17247	26962.1	20423.7	19438.5	15475.9	32399.4	22058.5	25331.2	23528	23203.9	13835.3	25422.7	17411.6	22325.1	26633	11239.7	22683.6	23012.5	30174.4	18177.7	23755.3	23630	23234.7	20302.7	21759	25397	21435.9	13858.6	-0.059349	1	0.157508	1
ENSG00000054967	RELT	859.012	1545.72	1023.39	890.288	1568.95	414.726	980.198	563.767	1427.25	680.84	1083.41	1344.75	1377.98	1416.97	845.04	603.382	647.105	691.842	255.843	236.94	1047.51	921.896	303.157	739.04	677.746	540.799	362.427	728.712	551.942	414.009	-0.590963	0.988282	-0.32872	1
ENSG00000054983	GALC	10495.1	10320.1	8705.46	8120.79	10158	15633	14886.9	15281.2	9928.68	9480.53	12316.1	6371.57	10216.7	7714.62	4335.01	10723.8	13369.4	20865.2	16937.8	10022.1	14535.8	5875.66	4451.39	6400.73	7279.06	14113.2	14207.4	18690.1	11379	14275.3	0.679114	1	-0.0819647	1
ENSG00000055044	NOP58	41331.9	20869.9	17234.7	11910.7	16926.4	13764.8	26018.9	16906.6	14431.5	11004.6	13379.8	9588.58	14254.6	9741.68	13391.7	11377.8	10133.3	37878.9	20349.5	11671.4	13616.1	17425.3	26752	35820.9	11863.5	17546.9	12110.1	14255.4	15918.6	22773.1	0.311839	1	-0.741516	1
ENSG00000055070	C1orf144	35254.6	39540	32802.7	31892.1	30540	28027.6	25928.9	35893.2	30449.4	30158.8	26378.4	23048.1	22548.3	29823	33252.5	25991.3	24543.5	34828.1	26387.5	25902.8	25924.3	28594.9	39632.8	24073.4	28517.3	36310.5	25993.7	32132.5	28915.6	38097.5	0.0363091	1	-0.223576	1
ENSG00000055118	KCNH2	4493.74	8240.55	7470.02	15116.7	10210.3	13052.9	5995.13	6122.54	13482.9	18550.6	9111.97	23076.7	7828.28	12092.9	16466.3	14224.8	10038.6	3294.33	6887.88	11485.2	7322.44	15911.6	5415.38	7473.94	16468.3	4277.42	20716.3	5802.71	10841.3	4266.96	-0.894949	0.590981	0.70331	1
ENSG00000055130	CUL1	27067.7	24817.9	14781.3	16701.2	16351.6	17572.2	19099.5	15896.6	15327.4	19046.2	17033.2	14936	13452.9	16748.4	15893.4	12479.3	13742.7	16393	21023	17931.8	12920.1	17622.3	23648.4	12557.2	15366.5	19828.4	19257.6	15689.2	15439.4	19669.4	0.0299565	1	-0.0559365	1
ENSG00000055147	FAM114A2	8128.48	5288.04	4923.33	4012.83	4321.92	6350.73	6122.41	6685.59	4547.79	5115.87	6195.71	3352.47	4835.88	4201.14	3924.42	4041.36	4843.69	6518.62	6944.12	5276.91	5151.82	5178.35	9304.08	4183.61	4306.2	8748.63	5965.19	6975.06	5987.22	9207.02	0.414259	1	-0.250612	1
ENSG00000055163	CYFIP2	12148.9	19528.8	21208.4	28464.5	12509.9	7685.35	16206.9	23773.6	19378	11553.3	12698.4	9791.76	13582.2	26861.7	9691.7	15471.5	12058.4	6320.33	16732.7	9906.53	19595.6	7925.21	12196.1	19780.6	15916	17949.9	21396.6	16227.3	13037	13970.1	-0.0231367	1	-0.681511	1
ENSG00000055208	TAB2	32110.7	23637.6	28763.5	36793.7	30251	34833.7	38966	40069.8	31201.2	42791.7	42233.7	24646.5	21166.7	34061.1	20519.7	29737.4	33822.7	57103.9	49940.2	40128.5	42184.9	30550.3	55008.8	18000.4	36540.6	37976.9	37145.8	34807.8	37313.2	49107.4	0.215991	1	-0.0119631	1
ENSG00000055211	C6orf72	22094.7	11241.2	7139.13	8871.65	9883.31	12870.1	12294.1	12783	6182.6	11633.5	12922.2	8491.41	6175.07	9922.27	8913.5	8287.38	10817.1	20133.5	12937.6	12860.4	9694.93	14185.5	15936.5	4055.08	9735.75	10294.8	14829.8	9884.85	10900.5	19276.8	0.071865	1	-0.0228086	1
ENSG00000055332	EIF2AK2	19833.2	15386.1	21943.9	27168.3	24498.4	24273.7	21133.9	32524.9	23826	34406.8	41432	24366.5	19624.3	23737.2	15888.7	27632.6	29320.3	18031	49825.6	38326.5	35945.8	26039.7	41445.2	16721.6	23248.7	21411.6	32401.6	46519.5	29153.8	25440.8	0.185846	1	0.149862	1
ENSG00000055483	USP36	7234.4	16430.8	12285.8	13647.7	22801.1	9608.46	16462.8	13539.7	15355.2	14124.8	10591.7	12900.4	12765.8	18168.3	12097.9	13149.1	11534.5	5216.83	9557.43	10967.8	11514.8	13276.4	5884.3	33777.3	12165	10408.1	10254.9	9603.15	10735.1	8874.47	-0.340174	1	-0.121383	1
ENSG00000055609	MLL3	16584.2	63226.8	41291	54438.3	36175.5	31446.2	39971.6	35244	48900.2	48406.3	58748	51421.8	37255.5	56185.7	32292.9	47455.4	48214.8	16047.1	70554.4	53439.3	55025.5	27799.4	26965.7	111916	40205.8	39197.8	39801.6	55132.5	41743.7	19565.2	0.0154199	1	0.0751593	1
ENSG00000055732	MCOLN3	1607	129.083	739.626	556.248	221.11	360.463	263.208	610.389	1261.77	1043.79	640.374	296.492	882.945	731.06	377.165	488.704	256.981	632.572	305.914	418.214	3660.05	591.063	220.279	867.568	1542.14	498.822	2814.75	689.915	666.752	606.99	-0.209816	1	-0.846147	1
ENSG00000055813	CCDC85A	1005.1	813.882	352.398	1447.26	1286.8	1705.41	549.737	619.713	717.547	2222.14	1834.54	3180.14	1054.73	981.693	1107.62	935.653	685.478	397.647	1216.11	1328.86	392.037	2043.5	1461.26	803.304	1071.45	454.047	1381.38	821.488	1105.31	416.68	-0.812536	0.584942	0.940859	1
ENSG00000055917	PUM2	36148.6	38057.7	39564.9	38577.9	38911.6	38461	43816.4	47100.4	41788.9	49336.5	51314.8	36932.1	34043.2	36203.4	36150.5	37710.8	43332.2	65250.8	68827.3	47773.4	49427.9	45462.7	80151.2	51000.2	39487.2	47984.2	50411.5	64254.9	49921.5	52719.3	0.355442	1	-0.14939	1
ENSG00000055950	MRPL43	13557.2	16430.8	9946.03	10769.1	9693.97	14181.4	14000.6	11763.8	8208.28	6975.68	5419.28	8907.55	11572.5	10326.9	13663.9	11217.8	9555.99	18981.5	6647.12	8500.59	5121.42	8145.77	10451.3	15211.4	9990.05	7888.81	12988	7511.47	9472.16	11868.7	0.135005	1	-0.187273	1
ENSG00000055955	ITIH4	128.56	36.0996	155.711	90.0454	241.664	97.5445	74.631	54.5118	126.962	203.697	142.243	556.11	323.254	139.498	405.81	149.963	131.979	53.8818	45.2699	66.3718	132.498	293.85	43.6197	4659.16	154.563	54.5696	26.7364	77.5944	106.966	25.3747	-1.01617	1	-0.51525	1
ENSG00000055957	ITIH1	23.3745	0	7.17089	19.6067	19.9311	3.87594	0	2.86904	23.5378	16.6661	11.2445	16.5554	103.441	22.5743	0	15.2904	6.39547	11.854	11.6604	0	5.45579	18.1555	2.18098	38.5586	16.9145	2.79844	14.8536	13.4947	8.55725	6.67756	-0.396772	1	-0.853273	1
ENSG00000056050	C4orf27	8701.15	3681.07	2289.56	2665.05	2095.25	3348.81	4104.7	3391.93	2256.78	3154.21	3200.74	1985.14	2222.14	2405.03	2468.28	1600.2	2590.75	5651.12	3592.09	3007.43	2866.63	3423.32	7118.73	2750.51	2260.71	3952.8	5277.47	2904.73	2972.22	4965.43	0.316487	1	-0.297923	1
ENSG00000056097	ZFR	31906.2	30623.4	22257.4	30251.6	28034.9	29548.9	31511.6	34677.4	25231.1	30018.1	33352.3	24094.9	18305.4	27837	19283.1	26366.5	27052.2	45670.2	39709.9	35027.2	35584.2	27302.5	46095.1	21393.6	23915.9	41408.5	37870.6	35452.2	29281.5	38249.7	0.280223	1	-0.0915698	1
ENSG00000056277	ZNF280C	1384.94	1204.41	1682.09	1647.69	1730.89	926.996	1991.71	1474.69	1591.3	2029.56	2479.97	2019	1786.21	1525.79	1513.43	1778.39	1880.27	2293.21	2750.49	1976.88	2106.71	1880.1	2185.35	2088.59	2259.54	2315.01	2082.47	1944.92	2015.23	1579.24	0.105565	1	-0.0871703	1
ENSG00000056291	NPFFR2	268.807	21.8785	14.3418	3.63086	63.5302	10.9818	0	9.32439	29.9572	16.0488	24.7379	88.0445	175.481	9.84008	47.7423	31.1688	8.72109	9.69872	63.1034	70.6538	2.33819	8.74154	8.72394	0	27.9964	5.59688	114.372	32.0498	34.9421	4.00653	-1.05186	1	-0.0459661	1
ENSG00000056487	PHF21B	257.119	1888.12	1133	1072.56	1611.92	1357.87	1849.78	2348.31	926.534	1314.15	1051.36	1875.27	1664.3	1096.3	2220.02	2176.53	2107.02	736.025	1506.94	1029.83	2843.24	1884.81	573.599	33012.6	1228.34	477.134	1485.36	875.467	2700.52	836.03	0.284167	1	-0.785506	1
ENSG00000056558	TRAF1	6609.14	3406.49	6842.05	6794.07	8064.6	2758.38	1567.92	3170.29	9835.24	6488.66	6969.33	12668.6	5260.72	8769.83	7930	5343.4	5747.2	2519.51	2889.73	3284.33	6385.61	11485.7	1882.19	8836.34	8558.15	2766.96	2144.85	5409.68	5381.08	1747.52	-1.13232	0.235738	0.164107	1
ENSG00000056586	RC3H2	10185.4	24752.3	16196	16603.2	15206.1	12715	20141	20545.9	15363.8	19425.9	26732.1	16360.5	11563.2	20455.2	8450.4	17444.6	17435.2	8541.34	23453.2	15566	22601	13275.7	26339.7	12975	17209.6	20967.3	14241.6	23848.5	17487.4	13119.4	0.248967	1	-0.106233	1
ENSG00000056661	PCGF2	6089.05	10435	9014.83	8396.73	6822.65	6100.73	6376.95	11339.2	6229.68	4751.07	3586.99	4035.75	7372.03	5743.71	14007.6	5948.54	4442.52	5719.01	4669.65	6520.85	4650.67	4762.12	2806.93	2596.28	5934.07	7960.17	4967.03	6118.15	4735.72	9663.09	0.00804419	1	-0.347413	1
ENSG00000056736	IL17RB	2775.72	1872.8	2285.47	1880.06	1587.01	2942.49	3956.78	4673.67	1422.26	1662.9	2249.46	1565.99	3332.28	1705.81	2759.51	2647	2530.28	4176.92	1891.73	1699.26	2345.21	2384.42	2715.33	9029.14	1610.38	3944.4	2709.29	2326.14	2321.15	1421.65	0.542643	1	-0.475306	1
ENSG00000056972	TRAF3IP2	6299.42	4083.63	6479.41	7385.9	6947.22	11371.4	4002.75	5474.85	7651.93	9246.59	8356.34	6638.71	5489.77	6859.11	6130.12	7108.26	9404.24	6388.22	7188.3	9280.63	7198.52	6069.99	4992.27	4363.55	8671.3	6523.17	8343.24	10127.8	6309.54	5368.76	-0.25941	1	0.518917	1
ENSG00000056998	GYG2	1034.32	603.848	1452.62	2135.67	1967.57	2040.04	2195.62	1806.06	2490.02	3627.03	2142.07	2536.74	2669.15	2193.18	1413.17	3051.61	3309.36	1267.3	2533.05	2644.88	1907.19	2145.04	4047.91	2795.5	1261	1835.78	2113.66	1602.49	2084.4	3049.64	0.196308	1	0.452845	1
ENSG00000057019	DCBLD2	13890.3	4176.61	10823.9	12621.6	10927.8	13282.2	8367.33	9136.47	12656.2	21143.7	20802.3	14816.3	8999.38	11611.3	10188.2	12729.2	13339.2	11202	17138.1	18539.1	12264.6	13006.1	19474	9935.26	14405.3	8740.93	10256.4	12767.6	12980.6	9643.73	-0.299085	1	0.468743	1
ENSG00000057149	SERPINB3	11.6872	266.918	67.6113	163.389	657.725	1701.54	111.28	227.372	212.554	686.396	240.07	1238.64	304.782	463.063	324.648	120.559	1016.88	142.248	28.1222	71.3675	830.059	173.486	645.571	57.8379	104.987	138.523	60.8996	738.833	47.778	873.425	0.215349	1	1.79319	0.955211
ENSG00000057252	SOAT1	18308.1	31926.3	22872.1	14226.4	23612.1	41125	45508.2	43359.1	27455.8	16813.6	24315.1	10989	40279.3	19802.3	11052.4	32099.2	35310	34569.5	38255.1	22642.8	24992.2	14609.8	29185.9	30564.1	10468.9	43729.1	26990.4	38675.7	31790.2	39958.5	0.993604	0.562096	-0.218847	1
ENSG00000057294	PKP2	5159.92	7491.21	6236.63	9882.48	6735.45	10252.5	7297.84	6859.88	6978.61	10092.9	11144.4	5405.33	6592.53	12339.5	3141.45	8122.13	11613.6	5523.96	10097.9	11364.6	10208.6	4431.29	8608.35	449.85	7624.35	6107.6	5041.3	8348.14	6235.38	7309.92	-0.00985539	1	0.470368	1
ENSG00000057468	MSH4	64.2798	30.63	71.7089	54.463	41.7306	21.9637	75.2973	13.628	63.4808	74.0715	65.7803	124.165	84.9696	44.5698	90.7105	25.876	19.1864	47.416	56.9303	47.8162	35.0729	108.933	67.6105	38.5586	103.82	29.3836	0	32.0498	34.9421	14.6906	-0.704281	1	0.173629	1
ENSG00000057593	F7	116.872	50.3207	59.416	126.354	127.06	80.1028	12.6606	80.3332	116.976	112.342	79.8359	778.103	622.494	181.173	243.486	192.894	187.213	84.0556	136.495	163.432	42.8669	119.692	74.1535	308.469	60.6589	40.5774	98.0335	28.6762	45.6386	70.1144	-0.324505	1	1.12992	1
ENSG00000057608	GDI2	68025.6	47044.3	31737.3	35769.1	43769.8	45210.9	61096.8	52451.8	37151.2	35594.4	45499.1	26967.2	29153.8	35155.7	16490.2	39795	38017.6	84797	59806.3	41336.1	50410.7	31753.3	83693.1	27794.3	26575.6	58206.2	48690	60914.9	43308.2	82869.8	0.650324	1	-0.363108	1
ENSG00000057657	PRDM1	8975.8	4280.54	4804.5	5372.95	6272.68	4384.34	6360.29	7709.12	8393.02	5280.06	10777.3	4466.19	5290.28	14601.5	3571.13	4558.88	5046.02	3937.68	3293.72	2881.11	4965.54	5260.39	2167.9	2435.62	6444.42	3159.44	10685.7	6394.79	8005.3	2353.17	-0.727134	0.744029	-0.422554	1
ENSG00000057663	ATG5	22217.4	5339.46	6619.76	7954.5	7855.33	14107.1	12257.5	11081	6761.78	8452.17	9599.42	6175.91	4717.66	6851.01	6430.89	8256.21	10032.2	26658.5	12729.1	11640.8	9125.19	8013.98	17221.1	5436.76	7741.59	8313.47	12300.2	10848	10637.4	15562.7	0.282458	1	-0.0585058	1
ENSG00000057704	TMCC3	7263.62	9980.99	7173.96	9093.86	4538.05	11747.3	8902.41	14657.9	5604.86	6396.07	7376.38	4603.9	5563.66	8387.22	4640.56	6214.36	7931.54	8312.88	13973.3	11080.5	11989.5	6431.08	12228.8	10475.1	5482.05	5326.13	10388.6	16428.1	13844.9	7347.98	0.669996	1	-0.127139	1
ENSG00000057757	PITHD1	9910.78	13920.2	9184.89	7971.92	6934.14	12673.7	7952.2	10796.9	7354.5	6725.69	5169.65	5900.49	7534.58	6119.37	5614.5	8891.94	9260.05	11715	10270.8	9345.58	8211.74	7637.42	22195.9	17737	7307.64	11016.8	6896.51	9582.9	9163.38	14286.6	0.677859	1	-0.19044	1
ENSG00000057935	MTA3	14831.1	2751.23	10151.9	11497.5	10092	10970.9	9126.97	11354.2	12693.3	12348.9	9119.84	11728	11238.1	7504.51	11883.1	11700.7	10860.7	5761.04	13409.5	11647.2	9892.9	11124.6	14244	6445.71	11380.5	10824.4	11940.8	10075.5	11856.8	8202.71	-0.133791	1	0.147432	1
ENSG00000058056	USP13	6083.21	6760.47	7253.87	7694.53	7980.52	5415.98	7601.7	10788.3	6074.19	7298.51	6841.15	6695.9	5761.31	6728.3	5151.4	6131.44	6726.87	5334.3	10715.9	7544.97	8645.08	6377.96	14213.5	5700.24	7993.56	7865.02	4757.59	7864.02	7898.34	6775.72	0.280047	1	-0.156783	1
ENSG00000058063	ATP11B	23614.1	41003.7	37766	35103.9	32855.1	34349.2	50943	76739.7	34793.2	26231.8	48200.1	18980	29037.4	29744.2	15726.3	37871.3	45058.4	64434	84631.3	49205.8	64920.7	21200.9	101257	14620.1	35660.4	60276.3	28449	84905.1	53180.4	70796.1	1.02037	0.684171	-0.479012	1
ENSG00000058085	LAMC2	2804.94	3488.53	14424.8	4264.81	5803.05	3713.8	2183.62	5119.09	10987.2	5368.33	5648.67	3835.58	2731.96	5725.19	1308.14	7182.95	4587.87	16013.7	3975.52	4925.07	15030.7	3110.64	3391.43	867.568	6009.31	9891.09	3153.41	10777.2	21901.6	40872	1.13941	0.988282	-0.899812	1
ENSG00000058091	CDK14	11681.4	10734.7	7128.89	14721	8473.81	9166.6	5864.53	17527.7	11669.8	14407.5	13117.3	10350.9	5881.37	10201.3	7610.13	8921.93	8968.77	9120.03	18719.1	13577	9738.58	9609.64	15040.1	10751.4	11352.5	14963.3	13876.2	10952.6	8411.06	7832.11	-0.00367898	1	0.0277043	1
ENSG00000058262	SEC61A1	36306.4	157464	99252.3	74205.4	72118.6	106448	229438	143392	76550	47008.2	58701.3	45553.6	109513	73061.4	59319.9	100405	82170.1	54410.9	62490.9	65396.2	83372.2	45292.6	99845.5	55659.3	62419.7	181157	46380.2	104515	88213.1	119734	0.932668	0.616953	-0.436654	1
ENSG00000058272	PPP1R12A	70690.3	27407.3	26310	36339.1	33033.2	38122.5	26067.5	26258.9	33798.9	69230.3	48210.2	51883.8	26565.9	34073.9	45765.8	27834.4	37229.2	51361.2	44437.2	45912.9	29726.2	60355	83211.1	21098	38099.6	23106.7	29621	33537.6	34579.1	30356.2	-0.374715	1	0.387475	1
ENSG00000058335	RASGRF1	181.152	254.885	175.175	285.386	166.923	248.06	15.326	85.354	218.26	178.389	245.13	4752.9	670.521	214.745	171.872	206.42	162.794	229.536	401.256	353.269	266.554	151.968	80.6964	237.778	188.976	74.8583	384.707	264.833	240.316	83.4695	0.0344725	1	2.40621	1
ENSG00000058404	CAMK2B	1834.9	6884.08	6477.36	1239.58	1180.91	2237.06	976.866	3594.91	1888.73	866.019	477.329	1270.25	3725.73	1693.65	3910.1	2617.01	1758.17	4238.34	3604.44	609.479	2829.99	2021.31	3216.95	42292.3	794.981	5032.3	10041	1040.78	2924.44	2411.93	1.1442	1	-1.81074	1
ENSG00000058453	CROCC	2974.4	6654.36	7416.75	6586.39	7206.94	4596.87	4915.65	5936.05	9349.51	7289.25	6087.2	12786	7789.49	8432.37	13554.1	6808.33	5945.46	3686.59	4567.45	5471.03	5939.01	12107.7	1637.92	21380.7	8448.5	3581.31	2568.18	5171.83	7304.32	4272.97	-0.632874	1	0.0715758	1
ENSG00000058600	POLR3E	5224.2	20663.2	11544.1	10695.1	9581.23	12401.7	12462.7	12514.8	9970.05	7425.05	6848.46	8658.47	9745.64	10419.5	9023.3	11806.5	9249.01	9110.33	10359.9	8925.22	9850.81	7483.43	12076.1	28462.7	9322.8	16028.1	6988.6	8631.53	10814.2	12695.4	0.487276	1	-0.293916	1
ENSG00000058668	ATP2B4	29498.6	28885.1	41662.9	111442	51960.3	68248.9	22797.1	39237.7	94182.7	166559	113278	99004.2	44620.1	90018.8	58708.8	71146.7	78310.7	14326.1	61925.7	115575	49784	74910.3	115858	16387.4	92211.4	29932.1	51665.1	54729.3	76499.6	30171.2	-0.780331	0.461161	0.8893	1
ENSG00000058673	ZC3H11A	29264.9	32572.8	59025.7	42565.3	45650.8	41245.8	35772.9	49360.4	60683.4	45787.9	66639.3	47367.2	39464.7	38460.2	45980.7	48127	47845.6	52172.6	70918	48912.4	60269.3	44670.6	51408	47876.9	46029.6	48867.1	41031.5	59464.3	52434.5	47660.4	0.170964	1	-0.0855557	1
ENSG00000058729	RIOK2	9589.38	4315.54	4556.59	4871.17	4606.56	4232.53	5410.08	4675.82	4442.94	5151.05	6111.38	4056.07	3674.01	3753.12	3757.32	3961.97	4277.4	9576.95	7202.71	5243.37	4324.88	5829.93	10270.3	3965.11	3629.62	6641.4	5369.56	6229.48	5150.75	7193.73	0.202732	1	-0.284885	1
ENSG00000058799	YIPF1	5802.72	17719.4	15953.2	8489.68	5361.45	23110.3	14764.9	16563.7	7010.71	5870.78	7374.7	5027.57	18588	8368.7	6731.67	14094.2	15049.7	14725.9	16430.9	10745.1	11847.6	5292.67	20869.8	8836.34	5400.97	18618.7	9035.42	11433.4	14055.3	21698.1	1.31707	0.251284	-0.0661473	1
ENSG00000058804	TMEM48	6258.52	8087.4	4936.65	6389.59	4234.1	4331.37	7960.86	6968.9	6240.38	5160.93	7486.02	4059.08	3895.67	6130.37	3423.13	4910.56	4691.95	13376.7	10255.7	6005.58	8023.9	3919.57	12697.7	7377.54	5267.99	10336	9789.98	8543.81	4773.52	7452.82	0.542683	1	-0.57217	1
ENSG00000058866	DGKG	747.983	336.93	394.399	639.758	884.44	1127.9	551.07	406.687	945.079	1977.71	882.13	1862.48	1804.68	779.682	1365.43	1000.34	1772.13	193.974	722.26	1157.58	461.404	1292.4	1025.06	713.334	771.651	284.741	687.72	706.783	749.472	809.988	-0.52997	1	1.084	1
ENSG00000059122	FLYWCH1	8502.47	14864.3	11508.3	11952.1	14134.9	12339.1	7303.84	11152	14046.4	14138.4	7573.72	13214.2	9716.08	14219.5	22835.2	12092.3	12883.4	7293.44	8031.97	9719.54	7763.58	17826	6128.57	25712.2	14757	8302.98	7337.66	8344.77	10499.7	7689.21	-0.583389	1	0.113692	1
ENSG00000059145	UNKL	4376.87	9702.04	8209.65	7979.19	5889.63	5359.78	4600.47	5582.44	8761.78	6609.03	6084.39	10241	6923.17	7674.68	8813.24	8521.44	8510.62	5447.45	7023.69	6081.94	8728.48	8373.05	6798.13	13977.5	7926.48	6874.37	6131.55	6268.28	8620	6142.69	-0.0575217	1	-0.00467643	1
ENSG00000059377	TBXAS1	3178.93	4188.65	2313.12	2580.09	3037.62	4554.23	995.524	6936.63	2634.1	1482.05	3635.34	2006.21	2179.65	4573.32	1518.21	4625.34	3959.96	1831.98	1636.57	1518.7	4007.66	1392.59	1387.11	1298.14	1437.15	7981.85	3083.6	6167.06	6262.48	9287.81	1.10675	1	-0.701286	1
ENSG00000059378	PARP12	6953.91	8096.16	11437.6	7525.33	7284.8	7189.23	3926.12	8403.43	8517.84	6122.62	7949.29	6316.63	9871.25	10676.5	5681.34	8733.16	7840.26	13684.9	8540.91	5027.13	7713.7	6862.78	7984.58	9896.7	7753.84	13527	9200.29	10176.7	7922.58	6755.02	0.289848	1	-0.441193	1
ENSG00000059573	ALDH18A1	18647	37165.1	30855.3	15125.5	22401.3	18377.8	49041.2	27350.6	18532.1	13368	15101.3	10593.9	19936.4	17408.8	12308	22702.7	17405	34440.2	25264.7	21904.1	16393.9	11641	19118.5	11047	14037.9	34366.3	12695.3	23393	27326.1	21072.4	0.823024	0.733946	-0.493278	1
ENSG00000059588	TARBP1	6299.42	16497.5	15792.4	9017.61	19316.3	9720.22	11986.9	13356.8	18615.6	10826.2	12004.6	10276.4	16995.8	9840.66	16714.6	12375.8	13244.4	14409.1	17960.5	13552	17802.2	11680.7	10494.9	28893.2	12307.3	16162.4	6262.26	10131.1	14670.7	9875.44	0.182437	1	-0.302027	1
ENSG00000059691	PET112L	3780.82	2202.08	2961.58	2459.55	2705.64	2998.69	2646.07	2380.59	2780.32	2515.34	2415.88	2637.57	3917.84	2783.01	3389.71	2367.66	2268.06	3376.23	2121.51	2488.59	2025.66	3666.07	3437.23	2911.17	2473.02	3587.6	2375.08	2310.96	2186.38	3251.3	-0.0774914	1	-0.121447	1
ENSG00000059728	MXD1	3815.88	3491.82	5134.36	4533.5	6853.17	5658.88	4743.73	6022.12	4961.49	7275.67	10326.4	5416.62	6169.53	7092.96	3427.9	5215.78	5630.34	3897.81	5769.85	4185.71	8747.18	5184.41	5528.8	8701.39	4663.15	5308.64	5174.98	8268.86	3417.19	2757.16	-0.0993568	1	0.019695	1
ENSG00000059758	CDK17	12324.2	17594.7	11742.8	14196.7	12526.7	9723.45	13611.5	14102.8	12380.2	10763.8	13675.5	6949.5	6522.34	10024.7	7657.87	8067.44	9935.65	17404.9	14725	10900.7	15637.8	13899	19393.3	10635.7	7690.85	10586.5	12653.7	11360.8	14860.4	21919.1	0.238775	1	-0.413079	1
ENSG00000059769	DNAJC25	3307.49	9700.95	2264.98	2380.39	2550.55	5275.8	4307.27	4791.3	1947.93	2453.62	2636.27	1578.78	3895.67	1999.27	2277.31	2030.68	3257.62	4345.03	4457.02	3802.46	4264.09	3129.47	6660.73	2956.16	2084.57	4418.04	3907.97	3258.96	4408.41	6582.74	0.898681	0.627055	-0.216672	1
ENSG00000059804	SLC2A3	26974.2	6713.43	12918.9	7335.8	32258.4	14050.3	11972.9	24414.1	25462.9	22574.5	24287.5	13906.5	13778	29151.5	7662.65	12533.4	13524.7	5976.57	4512.58	4909.37	11133.7	11312.2	6039.15	3515.26	12646.2	4665.7	4993.77	9017.81	7052.6	3598.54	-1.05175	0.30871	0.128457	1
ENSG00000059915	PSD	1244.69	875.142	1034.66	1504.63	1863.55	940.562	1186.77	950.37	1375.89	952.436	875.946	1710.47	914.346	1025.1	2181.83	967.41	809.899	1005.43	974.674	1271.06	539.343	1379.82	268.261	47388.5	1641.29	489.028	6207.3	834.983	894.232	546.892	-0.789735	1	-1.42343	1
ENSG00000060069	CTDP1	3780.82	6191.63	7447.48	5899.43	4643.31	7871.39	5749.25	6424.5	6778.89	5422.65	4381.41	4871.05	3940	5637.79	5499.92	6678.37	6966.41	3329.89	5931.04	4577.51	5209.5	5450.69	5166.75	6831.3	4969.36	5470.95	2640.96	6448.77	7287.92	4532.73	0.111607	1	0.129873	1
ENSG00000060138	CSDA	34728.6	61263.2	44929.7	32078.7	46957.6	39253	32898.3	30755.4	46900.2	68243.9	50014.4	37026.9	35949.5	42257.4	32880.2	42820.1	36906.5	48700.5	35311.2	33317.2	39785.1	34425.5	28793.4	18334.6	31175.7	22374.9	32487.7	43112.1	37654.7	55729.6	0.105198	1	0.171091	1
ENSG00000060140	STYK1	1326.5	3757.64	4908.99	2159.64	1484.24	6673.73	8587.89	3793.59	1238.95	806.762	1461.78	791.648	3698.02	3422.61	2224.79	4535.95	5657.08	5296.58	7459.92	5677.29	4426.98	813.636	4817.79	1683.73	729.073	3826.17	963.996	4250.82	3982.68	5344.72	1.65358	0.0888396	0.0900015	1
ENSG00000060237	WNK1	24724.4	88985.5	62568.1	101891	65423.7	73657.1	56051.9	63205	76979.4	88631.4	93617.1	68148	46810.8	105322	41989.4	73419.7	81739.3	28781.5	78208.5	89059.5	100571	45435.2	68775.2	52979.5	71380.3	47905.1	47096.2	92580.2	74766.8	43046.2	-0.0896745	1	0.286364	1
ENSG00000060303	RPS17P5	0	0	0	0	0	0	0	0	0	1.23452	0	0	20.3188	0	0	0	0	0	0	0	0	0	0	0	0	0	0	0	0	0	-2.03252	1	-3.45052	1
ENSG00000060339	CCAR1	22720	20634.7	18323.7	14094.3	13820.3	15912	21117.2	18198.3	14838.1	14381.6	17179.9	13792.9	14576	13215.8	13668.6	13695.5	14128.7	34568.4	22215.8	16064.1	23678.1	18491.7	37558.7	36977.7	12394.8	22661.8	12093.8	20802	17772	16867.5	0.48571	1	-0.411175	1
ENSG00000060491	OGFR	9326.42	15250.4	11274.7	12659.4	11406.8	11083.3	14911.5	10066	12579.2	10553.3	7303.29	12728.8	10020.9	10405	18447.6	10436.9	10845.5	9933.64	6946.18	7357.28	8949.83	18251	6119.84	13090.6	10943.1	7729.3	7915.46	11092.6	10242.3	8797.01	-0.307431	1	-0.0518078	1
ENSG00000060558	GNA15	2395.88	3445.87	2536.45	1506.08	3096.79	5177.61	548.405	1248.03	2213.27	2256.71	2303.43	1966.33	3258.4	3347.36	1403.63	3074.54	3488.44	1386.92	2754.6	2077.51	3468.32	2707.19	1243.16	597.658	2931.46	5272.96	1121.44	3302.82	1838.38	3280.68	0.0397048	1	0.343722	1
ENSG00000060566	CREB3L3	11.6872	6.56356	0	5.80938	2.49138	7.75188	0	0.717261	8.55921	6.78988	7.87114	8.27769	125.607	5.78828	0	8.82137	15.1166	1.07764	1.37181	0	8.57338	3.36213	2.18098	192.793	7.58236	7.69571	35.6485	11.8078	4.99173	0	1.01164	1	-1.23145	1
ENSG00000060642	PIGV	6311.11	4229.12	4779.91	5407.08	4995.22	7638.19	5080.24	6930.89	3981.46	4067.14	4140.78	4298.38	4427.65	4815.27	5036.82	6279.64	5758.83	5537.97	6752.75	7463.62	5027.9	4694.21	9840.6	2461.32	4908.7	9513.3	5090.31	6141.76	7339.98	9260.44	0.472697	1	-0.0282185	1
ENSG00000060656	PTPRU	7117.53	7588.57	15159.3	20502	20525.9	17165.3	7894.23	14815	19893.7	21477	15694.5	17776.7	8424.92	24685.3	22534.4	19912.2	16116	9627.6	8638.31	21319.6	9246	18257	6475.34	2994.72	23134.4	14728.9	8621.01	16470.2	13373.5	8047.79	-0.804905	0.685985	0.486024	1
ENSG00000060688	SNRNP40	6135.8	9662.66	6900.45	7448.35	6177.38	7455.37	8709.84	9189.54	6843.09	4945.5	5004.36	5437.69	6014.37	5417.25	4048.55	7641.66	5296.61	7693.24	7289.13	7413.66	7136.95	4399.01	7620.36	4447.09	5759.68	10494.9	9172.07	6743.96	6310.26	10421	0.555609	1	-0.217245	1
ENSG00000060709	RIMBP2	1490.12	2199.89	1213.93	2996.19	2280.86	873.379	1786.48	1917.95	1554.21	1558.59	1622.02	2478.79	1139.7	1860.35	1064.65	2155.35	1165.72	1369.67	676.304	1360.27	1264.18	1538.51	503.807	12441.6	2802.56	2252.75	29369.9	1023.91	890.667	1077.09	-0.457214	1	-1.04886	1
ENSG00000060718	COL11A1	502.551	2342.1	424.107	202.602	78.4785	43.2814	934.22	97.5474	220.4	83.9477	38.7935	91.0546	265.992	178.279	114.582	195.834	160.468	1253.29	106.316	76.3633	446.595	459.267	139.583	353.454	814.229	299.433	126.255	60.726	55.6221	364.595	0.693063	1	-2.10051	1
ENSG00000060749	QSER1	6182.55	3008.3	8229.11	9753.95	7386.95	7819.07	6680.14	4606.97	9071.34	12846.5	20414.4	12143.4	5742.83	11297.6	9548.47	8481.45	12032.2	3757.71	15479.5	10521	8959.18	8633.28	8015.12	12917.1	8857.36	5009.91	9085.92	11558.2	8968.71	4704.34	-0.534135	1	0.395862	1
ENSG00000060762	BRP44L	17034.2	7085.37	2863.23	4425.3	4831.41	7141.42	6659.48	5106.18	3592.73	6411.5	4876.73	3980.82	4523.71	4238.76	4740.82	3255.67	5371.03	14121.3	5394.66	7192.42	4049.75	6841.26	10734.8	3508.83	4196.54	7622.95	11465.5	3898.27	4056.85	8370.32	0.0711322	1	-0.0716256	1
ENSG00000060971	ACAA1	10991.9	27618.4	19599.1	12405.2	11112.8	30270.5	12805.9	17131.1	11856.6	7794.17	7123.38	9929.47	14141.9	16170.1	16604.8	21101.3	16931.7	19647.5	14531.6	16595.1	8930.34	13610.6	17057.5	14536.6	11134.4	25614.1	5899.83	14380.3	16623.2	26839.8	0.654741	0.998046	0.00665052	1
ENSG00000060982	BCAT1	3050.37	1289.74	970.119	1009.38	1142.3	966.402	1049.5	578.112	1639.8	2442.51	3743.85	1285.3	1451.87	2116.2	1179.24	1148.54	2980.87	43136.7	1586.5	1020.56	2570.45	1536.49	876.756	507.688	729.073	907.395	1350.19	2086.61	571.196	1405.63	1.14726	1	-0.793721	1
ENSG00000061273	HDAC7	14474.6	25727	22814.7	23351.5	25191	17350	18202	21589.5	24368.1	24230	20373.3	28376.7	15475.5	26281.7	32832.4	22441.6	23835.9	11485.4	15360.2	20204.9	26190.9	31907.3	10252.8	15314.2	24681.2	15110.9	11964.5	18863.9	18179.9	16682.5	-0.437396	1	0.171914	1
ENSG00000061337	LZTS1	2296.54	4578.09	2859.14	3235.83	2734.29	1800.38	7221.21	2300.25	3978.61	2961.01	2600.85	2807.64	2288.64	5285.86	2372.79	2735.21	2976.22	1222.04	1506.94	2320.16	2995.23	2167.9	645.571	1709.43	2850.97	2254.14	2146.34	2086.61	3089.88	1505.79	-0.240445	1	-0.0753248	1
ENSG00000061455	PRDM6	2337.45	632.29	1615.5	1514.8	1688.53	2004.51	610.375	781.097	2589.87	4491.2	1931.8	2705.3	1143.39	2135.88	2439.63	1226.76	1883.17	751.112	1052.87	1347.42	731.075	2063	1496.16	449.85	1648.29	852.825	1665.08	983.424	1794.88	1297.45	-1.01029	0.539881	0.857042	1
ENSG00000061492	WNT8A	0	2.18785	1.02441	4.35704	16.194	0	0	0.717261	9.27248	5.55536	2.2489	6.77266	168.092	0.578828	0	0.588091	2.90703	2.15527	0.685907	0	2.33819	2.01728	0	0	0.583258	2.79844	68.3264	0	4.27862	6.0098	1.70086	1	-1.89292	1
ENSG00000061656	SPAG4	1086.91	494.455	729.382	474.191	728.106	450.255	134.602	464.068	539.23	533.932	495.882	760.795	1054.73	766.947	482.198	414.016	475.009	842.711	298.369	447.474	371.773	611.908	425.292	1169.61	613.005	1822.49	935.774	310.377	422.871	753.896	-0.103471	1	-0.283796	1
ENSG00000061676	NCKAP1	66634.8	47736.8	36893.2	50800.1	38364.2	57819.4	61905.7	65485.9	48443.7	69757.4	55813.1	40345.5	32249.6	46519.8	43068.4	42222.6	48079.4	113950	70590.8	64292.1	56815.8	63405.8	124105	22807.4	46108.9	61055.7	57787.8	65660	53672.5	74484.8	0.309019	1	-0.0333582	1
ENSG00000061794	MRPS35	16420.6	14465	9957.29	8325.57	8691.81	11703.4	17624.9	13352.5	7878.04	7887.38	9287.38	4707.75	8362.11	7955.99	5528.56	7249.4	8729.81	31865.7	17732.7	10347.6	10576.4	8964.79	28536	6252.92	6248.45	10628.5	13143.9	12261.6	11892.4	21012.9	0.840031	0.701304	-0.579321	1
ENSG00000061918	GUCY1B3	28026	9028.18	7820.37	7642.24	9935.01	6899.18	14915.5	13057	7253.93	12187.2	9521.27	7631.28	4580.97	8214.15	12408.2	6987.7	10864.7	19691.6	9385.95	7937.5	10398.7	14353.6	9472.02	7030.52	8359.26	10343	16671.6	8562.37	13162.5	19436.4	-0.0993723	1	-0.311677	1
ENSG00000061936	SFSWAP	7351.28	10697.5	11598.4	8823.72	10103.8	7789.35	8382.66	8155.25	12310.3	10745.9	10188.1	13845.6	14208.4	8654.64	15955.5	9027.79	9311.22	8430.34	8695.24	8573.38	9447.86	14066.5	7271.4	42054.6	12030.3	8728.34	7141.59	9232.04	9283.19	7795.38	-0.257051	1	-0.136737	1
ENSG00000061938	TNK2	5417.04	23454.9	21238.1	12091.5	18378.3	17780.2	18520.5	26570.2	19856.7	14148.9	8934.87	17441.1	30393.2	13858.9	23489.2	16668.9	14924.1	7081.14	11903.2	13242.2	17714.9	18711.6	8586.54	135900	19862.9	16951.6	6450.9	13852.3	17763.4	11076.7	0.183575	1	-0.445797	1
ENSG00000061987	MON2	17630.2	24833.2	19309.2	16961.2	21240.3	19528.9	23784.6	21626.8	18920.8	23138.7	26065.3	21254.9	18562.2	22622.3	20691.5	19282.3	24082.4	20876	27345	25996.3	31308.4	20987.1	23550.3	18289.6	21206.1	22866.8	16098.3	25319.4	21225.5	18734.6	0.131719	1	0.0769567	1
ENSG00000062038	CDH3	6690.95	7777.82	18714	13437.8	12749.6	9577.45	5951.16	8898.34	14124.1	18864.8	14682.5	12577.6	9058.49	15982	7395.29	15265.7	19742.8	18773.5	5435.13	10613.1	14936.4	11999.4	36341.7	8964.87	14933.2	20157.9	5917.66	15744.9	8053.08	17087.9	0.237843	1	0.100293	1
ENSG00000062096	ARSF	0	4.37571	6.14648	0.726173	10.5884	50.3872	0	22.2351	6.41941	12.9625	16.3045	45.9036	101.594	15.0495	33.4196	19.407	41.2798	0	14.404	8.5641	7.79398	5.37941	2.18098	0	0.583258	4.19766	29.7071	18.5552	13.549	16.6939	0.670782	1	1.22979	1
ENSG00000062194	GPBP1	29101.2	18945.7	21984.9	20276.9	23231.5	20757	24898.8	23882.6	20512.1	22186.3	28331	18603	16589.4	16051.5	19407.3	14722.3	18545.1	45589.4	32796.6	21481.6	20085.9	24799.7	37927.3	37858.1	17304.7	24295.4	20033	25707.3	26625.9	29939.5	0.23268	1	-0.292511	1
ENSG00000062282	DGAT2	2723.13	1759.04	919.923	2949.71	3295.48	1232.55	5337.45	1105.3	2445.79	1006.14	1492.71	939.142	1562.7	1779.32	711.361	1776.04	1215.14	3413.95	1863.61	1271.77	2550.19	1052.35	2806.93	3990.81	1556.72	3155.24	2236.95	1772.86	1143.11	1059.06	0.131093	1	-0.964143	1
ENSG00000062370	ZNF285	3991.19	2300.53	4210.34	3536.46	3606.27	3113.67	3760.2	3472.26	3443.66	3360.38	3337.93	3657.99	4283.57	2337.31	3265.58	3290.37	3189.59	3985.1	4705.32	3280.77	3126.16	3577.31	4804.71	8238.69	3860.59	3598.1	3102.91	3410.78	3681.75	3746.78	0.128888	1	-0.203764	1
ENSG00000062485	CS	26372.3	92786.9	48769.2	48559.9	43266.6	41630.2	42179.2	55905.4	46017.9	36651.8	40497.6	31608.7	30315.7	41090.4	26702.3	46802.7	35117.5	22323.2	60274.8	40917.9	39596.5	23005.7	38782.3	30814.7	39725.1	61189.3	35223.7	45213.9	29024	45040.1	0.367451	1	-0.192594	1
ENSG00000062524	LTK	660.329	96.2656	546.012	330.409	234.19	41.3434	38.6482	109.741	575.607	343.815	122.003	160.286	149.62	254.106	181.421	85.2732	73.2572	165.956	47.3276	14.2735	95.8659	435.732	28.3528	179.94	119.568	76.9571	49.0167	104.584	147.612	98.8278	-1.37189	0.486111	-0.595933	1
ENSG00000062582	MRPS24	7988.23	14163.1	6684.29	6875.4	7011.37	8785.47	7579.04	6441	4940.09	3712.21	3031.51	4010.17	6507.56	6786.76	7653.1	6595.44	4903	10850.7	5884.39	5049.25	4195.5	3713.14	8968.21	10224.5	6003.48	9661.62	14332.2	4060.21	5201.38	12674	0.402904	1	-0.527565	1
ENSG00000062598	ELMO2	9910.78	20819.6	21187.9	19937.8	15911.8	22434	14948.9	28924.3	15191.2	14809.4	13635.6	15602.7	17195.3	15310.6	16986.7	22722.7	19804.4	10401.3	21645.8	18781.1	23321.1	12359.2	17604.9	15847.6	15916.5	23511.1	13357.8	23266.5	26914	35322.3	0.595319	1	-0.086031	1
ENSG00000062650	WAPAL	14182.5	16328	14965.6	15946.8	13342	11600	16498.1	17549.2	16120.6	16134.6	21261.1	12667.9	10135.4	14239.2	8416.98	13365.6	14483.4	23118.5	24290.7	15595.2	14188.2	13372.5	19480.6	10102.4	12398.3	17082.4	12572.1	18619.3	13982.5	10505.1	0.19027	1	-0.122697	1
ENSG00000062716	TMEM49	54795.6	27888.6	34294.3	17488.4	61137.3	45363.4	34547.5	56317.2	27473.6	39196.8	38143.6	27168.9	38742.4	25509	43584	24795.1	25992.9	53001.3	32894	31054.9	31154.1	25230.8	38143.2	14286	23858.8	34514.6	21947.6	35045.7	34995.6	49541.5	0.152181	1	-0.10511	1
ENSG00000062725	APPBP2	17834.7	16015.1	14008.8	16463.8	12399.6	18640.7	18027.4	23860.4	14726.1	18942.5	23024.8	13429.4	13465.8	13846.1	8918.27	15845.5	18393.9	23917	32730.8	20563.8	21608	14920.5	31534.9	10327.3	14695.2	24233.8	18112.4	25585.9	18911.5	20235	0.482881	1	-0.0557578	1
ENSG00000062822	POLD1	1782.3	4907.36	3808.77	4532.04	4002.4	1777.12	2629.41	3163.84	4942.94	3031.99	2768.96	4371.37	2310.8	4706.45	4907.91	3910.22	2723.31	3271.7	2098.87	2667	3292.96	3949.83	2309.66	9009.86	5118.09	4029.76	2464.21	3338.24	3475.67	2935.45	-0.316135	1	-0.351358	1
ENSG00000063015	SEZ6	151.934	57.9781	234.591	4600.3	259.727	83.3328	153.26	202.267	251.07	248.139	165.856	366.476	609.564	175.385	176.647	220.534	223.841	149.791	74.7638	165.573	416.198	129.778	65.4295	133998	321.375	81.8544	47117	170.37	100.548	38.0621	-1.97268	1	-5.0689	1
ENSG00000063046	EIF4B	177582	235707	165308	111488	121211	90546.5	84584.2	111266	119918	108217	129158	90948.5	105800	115953	65430.9	128242	98350.1	128273	131521	99512.7	82136.8	93992.4	148285	138830	104100	111948	110460	134918	127782	132334	0.267503	1	-0.336618	1
ENSG00000063127	SLC6A16	1291.44	293.173	721.187	903.359	846.447	691.856	166.587	379.431	804.566	1427.11	816.35	1782.71	1051.04	689.963	1384.53	615.732	408.728	195.052	401.256	744.363	385.023	1145.81	905.109	8103.73	853.307	519.811	646.13	627.502	582.606	230.376	-0.989132	1	0.0752485	1
ENSG00000063169	GLTSCR1	1326.5	12934.6	8636.83	9976.16	9210.64	7456.02	7129.93	8652.32	10600.6	8966.97	6753.44	8652.45	7577.07	8054.39	9916.09	8921.35	9184.47	1920.35	7809.05	9714.55	9849.25	6002.08	2338.02	5912.32	9420.79	6705.07	5537.41	8682.13	10109.7	6756.35	-0.041456	1	0.206692	1
ENSG00000063176	SPHK2	2530.29	7317.28	3947.06	5826.08	5131	6826.83	8264.72	7410.02	5183.31	4330.71	3332.3	5421.89	5975.58	4961.72	6091.92	6257.88	5682.66	2615.42	5343.9	4890.1	5349.01	4426.58	3079.55	2397.06	5280.24	7246.56	4210.98	5381	4891.18	6371.06	0.280469	1	0.0523432	1
ENSG00000063177	RPL18	192127	332504	211287	167006	144774	144545	173604	157416	140919	87588.3	72800.2	84814	122175	107700	161536	128551	101048	225687	129741	102997	71064.7	74258.7	91145.5	180673	134968	129038	279367	106856	126874	244330	0.360012	1	-0.573004	1
ENSG00000063180	CA11	5644.94	956.092	1222.12	2823.36	2153.18	3552.95	1583.24	1519.88	2883.03	3586.91	2166.25	3399.12	1656.91	2808.47	3976.94	1653.12	2293.65	2306.14	888.249	1338.14	1041.28	3421.98	1568.13	3014	4076.39	1271.89	2672.16	1831.9	1199.44	966.243	-1.27173	0.265514	0.406652	1
ENSG00000063241	ISOC2	6831.19	15611.4	3877.4	8982.03	7477.88	9482.49	9169.62	7764.35	5792.44	5277.59	3202.99	5634.85	6490.94	7184.99	8412.2	6570.74	5940.23	11452	5094.23	5857.13	5322.51	7114.94	5720.72	5443.19	7968.48	8439.4	7052.47	5043.63	4740	10354.9	0.150589	1	-0.193986	1
ENSG00000063244	U2AF2	19149.5	40521.3	30628.9	27895.9	22762.5	21649.1	30280.2	26020.8	24035.7	18383.3	16133.6	20877.8	18403.3	24049.7	26544.7	22932.6	22699.8	23792	18385	18793.2	23291.5	30111.2	27223	43834.7	25920.6	33020.2	15808.6	22433.2	30103.7	29118.2	0.177684	1	-0.357346	1
ENSG00000063245	EPN1	11079.5	57237.6	38259.8	32042.4	32602.8	59227	35586.3	47381.5	30525	23916.4	20931.1	21746.3	29436.4	31057.6	49184.2	40995.3	37213.5	19617.3	29594.8	33078.1	26223.6	19494.3	18337.7	36206.5	27122.7	44686.9	17585.1	32014.4	38840.6	49522.8	0.389523	1	0.0799781	1
ENSG00000063322	MED29	17887.3	23322.5	20326.4	24107.5	20545.2	24435.9	17280.4	35495.8	17388	18888.8	16992.1	16416.9	17452	24283	19182.9	20305	19444	18197	19557.3	21900.6	19214.5	19181.6	24533.9	29799.4	23384.6	22496	21493.1	18600.7	25346.6	30729.5	0.115746	1	-0.109559	1
ENSG00000063438	AHRR	186.996	402.565	620.794	615.068	186.854	180.877	456.448	715.109	241.084	311.717	161.358	228.765	964.22	303.885	381.939	573.977	435.473	60.3476	206.458	181.987	398.272	263.591	165.755	404.865	309.127	244.864	114.372	192.299	705.26	588.961	0.570991	1	-0.478876	1
ENSG00000063515	GSC2	0	0	0	0	0	0	0	2.15178	0	0	0	0.752517	44.3319	1.15766	0	0	1.16281	0	0	0	0.779398	1.34485	0	0	5.83258	0	0	0	0	0.667756	1.78618	1	-2.49707	1
ENSG00000063587	ZNF275	8771.27	25675.6	20090.8	17116.6	14230.1	9814.53	13273.7	16714.3	14920.8	13216.2	14648.2	12961.4	15058.1	15177.5	13067.1	19182.4	15031.1	9017.65	22837.3	15690.9	16365.8	9106.67	15072.8	10044.5	14670.1	15730	10082.6	15581.3	15717.5	14026.2	0.295916	1	-0.178822	1
ENSG00000063601	MTMR1	4166.5	15771.1	9363.13	10777.9	9148.98	4935.37	6135.07	10289.1	10330.3	9869.41	9831.62	10053.6	7765.48	9900.28	8474.27	9508.26	10573.4	6723.37	10006.7	9130.05	10864	8197.55	9378.23	28000	10333.6	9389.47	7455	10262.7	8099.43	7060.18	0.0491299	1	-0.147166	1
ENSG00000063660	GPC1	8110.95	17717.2	34384.4	22902.8	32310.1	30623.2	14045.3	34887.6	15086.3	29261.3	17056.8	46583.1	23433.1	25317.4	64027.3	29057	40322.8	18341.4	15955.6	24408.4	19800.6	30068.2	8494.93	21078.7	28825.8	14402.2	7755.04	17629.1	23909.7	16279.9	-0.445365	1	0.639988	1
ENSG00000063761	ADCK1	1449.22	2575.1	2460.64	2373.86	2411.03	2737.06	1935.74	2397.8	2013.55	1562.29	1320.67	2234.22	2637.75	2095.94	2401.44	2440.58	1861.66	1882.63	1571.41	1627.18	2215.83	1387.22	2743.68	4010.09	1887.42	4595.74	1431.88	1961.79	2522.96	3468.99	0.425935	1	-0.242003	1
ENSG00000063854	HAGH	6398.76	16097.1	5132.31	4991.71	5109.2	9383.66	6479.57	4992.85	4318.83	4045.54	2632.9	4451.89	7940.96	5885.53	10546.3	5560.99	4380.31	5707.16	3532.42	5402.52	4337.35	4064.14	4695.66	6150.1	5475.05	6053.73	7685.23	3535.6	6651.83	11758.5	0.287218	1	-0.175496	1
ENSG00000063978	RNF4	11885.9	23501.9	16178.6	17187.8	16086.9	16680.1	18803	19815.8	17585.6	15547.6	14595.9	14103.7	13883.3	17883.5	12880.9	17505.1	15867.7	11795.8	16716.2	16979.8	17422.7	12195.8	23628.8	14022.5	12564.6	23705.6	18067.9	19236.7	17310.6	18679.1	0.355052	1	-0.104378	1
ENSG00000064012	CASP8	7544.11	3791.55	6229.46	4315.64	6186.72	3865.61	5498.7	4236.86	6093.44	4235.65	5843.76	3277.21	4967.02	4932.77	3256.03	4675.91	5243.7	13997.4	6673.19	4288.47	6487.71	7270.27	6492.79	1118.2	4675.4	6989.11	5668.12	8763.1	5092.27	7006.09	0.225338	1	-0.514852	1
ENSG00000064042	LIMCH1	46112	50297.7	31765	36496	47511.9	45551.4	33169.5	56211	31679.1	63561.3	42238.8	55723.9	34839.4	42698.4	102178	43484.7	37292	51067	64082.9	71055.6	37261.5	48464.4	75732.5	12840	28182.5	44920.6	26908.7	59914.7	45011.8	46845.7	0.000414273	1	0.267754	1
ENSG00000064102	C12orf11	7812.92	4284.91	3943.99	3560.42	3938.25	3967.67	5476.72	3884.68	3515.7	3202.36	4131.22	2879.13	3685.09	3091.52	3170.09	3096.89	2865.75	9638.37	5892.63	3231.52	4529.86	4248.39	7886.44	3862.29	3349.65	4227.75	3434.14	4907	4219.44	4823.87	0.34748	1	-0.515045	1
ENSG00000064115	TM7SF3	10892.5	9834.41	6132.14	13108.9	11892	11915.3	8284.04	13548.3	9891.59	11869.3	12921	9548.69	7272.29	12298.9	5075.01	9353.01	12325.2	11216	9224.08	14627.5	9990.32	7455.86	10571.2	2654.12	12317.3	9799.44	11489.2	13253.5	7341.4	10533.2	-0.146242	1	0.30474	1
ENSG00000064195	DLX3	58.4362	92.9838	242.786	262.875	118.341	327.517	76.63	103.286	129.815	207.4	210.834	356.693	362.044	214.745	219.615	358.736	325.587	296.35	135.124	269.056	108.336	267.626	170.117	963.965	335.374	170.005	157.448	274.954	262.422	18.0294	-0.165453	1	0.452545	1
ENSG00000064199	SPA17	1145.35	1167.22	1596.04	1304.93	1198.98	3054.24	1430.65	1580.84	942.226	1190.08	1399.38	702.099	2166.72	1472.54	1040.78	1260.87	1673.87	2081.99	2355.4	1301.03	2646.84	1026.12	5522.25	931.833	857.973	3181.13	4150.08	1786.36	1334.22	1770.22	0.878784	0.962074	-0.183549	1
ENSG00000064201	TSPAN32	303.868	185.968	421.034	321.694	330.731	125.322	105.949	78.1814	467.19	293.2	404.239	842.82	469.18	661.601	654.07	329.331	319.773	189.664	93.2833	119.184	225.246	805.567	43.6197	257.057	376.785	97.2458	77.2385	166.997	305.208	54.756	-1.34202	0.286214	0.235216	1
ENSG00000064205	WISP2	3330.86	969.22	185.419	1114.68	2472.07	970.278	1693.19	138.431	1469.33	3412.23	359.824	1221.34	3103.24	663.916	3819.39	832.149	2238.99	683.221	740.779	1053.38	1119.99	435.732	436.197	1060.36	175.561	175.602	549.582	128.199	410.748	835.362	-1.00019	1	0.766541	1
ENSG00000064218	DMRT3	0	0	5.12206	5.80938	0	0	0	2.86904	5.70614	0	0	6.02014	201.341	0	23.8712	0.588091	0	2.15527	1.37181	4.28205	1.5588	0	0	0	0.583258	0	8.91214	1.68683	0	0.667756	1.85916	1	-2.29088	1
ENSG00000064225	ST3GAL6	2349.14	585.251	2268.05	891.014	754.889	3211.86	795.62	2387.04	1062.77	1507.97	1782.25	1465.15	1424.16	1372.4	1413.17	971.527	1727.94	1919.27	1882.13	1944.05	1797.29	1138.42	1190.82	7069.07	714.492	1502.06	1598.24	1914.56	2025.93	3702.04	0.445262	1	0.141901	1
ENSG00000064270	ATP2C2	2617.94	2519.31	7341.97	8466.45	11236.1	16241.5	13301.6	8997.32	5924.4	12507	4376.92	4298.38	5883.22	7726.2	3967.39	12081.7	15607.3	12036.1	9369.49	12133.2	9514.11	6589.1	5986.8	4305.71	3399.81	12008.1	1378.41	13665	6811.57	6641.5	0.537893	1	0.728078	1
ENSG00000064300	NGFR	1355.72	3168.01	6586.98	8361.15	9125.93	6094.92	1139.46	4296.39	6330.25	6860.87	5252.3	7522.92	3819.94	11270.4	2339.38	11057.3	10822.3	574.38	4088.69	11650.7	5860.29	4365.39	1620.47	1291.71	6799.63	2762.76	5226.97	3933.7	4696.5	3163.83	-0.644576	0.851957	0.887766	1
ENSG00000064309	CDON	2407.57	9233.84	5721.35	7137.55	4508.78	2393.39	3805.51	10745.3	4602	4679.46	4966.69	3201.96	4795.24	4580.85	1952.66	5713.31	5967.55	3319.12	7778.18	7996.02	6777.64	3439.46	5411.02	3894.42	10779.8	5926.4	8384.83	5181.95	3654.66	3490.36	0.267421	1	-0.21275	1
ENSG00000064313	TAF2	11634.6	21101.9	11518.5	11225.9	9843.45	9222.8	12502	14490.8	9288.17	9549.66	11834.3	8037.64	6871.45	10000.4	6574.12	8734.33	9842.62	13496.3	15454.2	12098.2	15027.6	9451.62	13810	6111.54	11007.8	13636.8	9463.2	12433.7	10622.4	12428.3	0.348921	1	-0.243541	1
ENSG00000064393	HIPK2	11365.8	116682	67778.2	53265.5	39254.2	77785.6	42321.1	100759	45952.3	40238.1	64271.2	34606	53227.9	93158.3	37215.2	122992	82049.2	24117.5	157684	58902.5	111230	27899	91605.7	204708	29361.8	110459	64592.2	131882	116691	58633.6	1.17294	0.504175	-0.516039	1
ENSG00000064419	TNPO3	8870.62	13857.9	11258.3	11719	10430.8	10979.3	10366.4	11487.6	12218.3	11865	12259.3	11240.4	6993.36	13802.7	6736.45	12072.9	10869.4	10219.2	16585.2	13466.3	12912.3	10966.6	17007.3	7004.81	11466.3	18428.4	8521.49	12963.3	12968.5	11948.8	0.25604	1	-0.0211643	1
ENSG00000064489	AC002126.6	0	0	1.02441	0	0	1.93797	0	0	0.713267	0.617262	2.81112	3.76259	0	0	9.54847	0	2.90703	0	4.80135	18.5556	0	0.672426	0	0	3.49955	0	0	1.68683	0.713104	4.67429	-1.15677	1	2.26074	1
ENSG00000064490	RFXANK	6591.6	7559.04	5961.06	5892.17	6047.21	7671.14	6171.05	5902.34	4307.42	3636.29	2952.24	4071.87	5140.66	4822.8	7710.39	4991.72	4644.27	9291.37	4386.37	4084.36	4035.72	4627.64	4789.44	5610.27	5854.75	5911.01	6531.11	4158.05	6096.32	7966.99	0.115515	1	-0.250936	1
ENSG00000064545	TMEM161A	4955.39	13770.4	10899.8	7480.3	7018.84	9127.2	7664.34	9568.26	7223.97	4052.94	3713.49	5493.38	6771.7	6580.7	9357.5	9801.13	6263.49	6060.62	5739.67	4602.49	7345.05	4130.04	3932.31	4119.34	8131.79	14840.8	4212.47	5654.27	12169.1	15227.5	0.601614	0.991729	-0.4823	1
ENSG00000064547	LPAR2	1040.16	4174.43	5658.86	4198.73	3398.24	9045.8	5071.58	5504.98	3945.08	1900.55	2373.15	2913.75	5885.07	3959.18	2792.93	6384.91	4286.13	3948.46	4394.61	4060.1	4040.4	2083.85	2898.53	3714.48	2713.32	5121.85	1727.47	3306.19	4604.51	5653.22	0.676274	1	0.16904	1
ENSG00000064601	CTSA	20663	25150.5	23267.5	21686.4	20720.8	20450.1	22701.8	21849.2	24422.3	20677	18691.1	18252.3	17928.6	24023.7	25704.5	20942.5	22918.4	15210.8	12925.2	16895.5	20844.2	18919.4	11735.9	8829.92	24890.6	33393.1	19416.6	21780.4	22939.1	34707.9	-0.0200754	1	-0.100868	1
ENSG00000064607	SUGP2	10243.9	25675.6	19685.1	16439.8	23643.8	19760.2	15815.1	21948.9	18561.4	20662.9	20474.5	28746.2	20749.2	17177.3	18710.2	21301.8	24582.4	12064.1	21964.8	18587	36695.6	22889.4	18518.7	68589.3	21636	17596.6	12334.4	16615.3	23536	15365.1	0.112578	1	0.0697015	1
ENSG00000064651	SLC12A2	19278.1	70405.2	28731.7	33296.5	30300.8	82850.8	82549.9	78344.2	34933	27881.1	46567.4	18659.4	19398.9	26960.1	9729.89	59949.4	102004	18806.9	79519.2	34307.8	71122.4	16721.2	36387.5	7538.2	11393.4	39345.4	15229.4	42137.1	29772.8	61571.1	1.00128	0.486111	0.437322	1
ENSG00000064652	SNX24	2284.86	1544.63	857.434	1084.9	1129.22	1824.28	2519.46	1648.98	1407.99	1614.14	1686.67	1272.51	3121.71	1440.7	1647.11	1060.33	1484.33	1133.67	1478.82	1016.99	1624.27	1495.48	3531.01	1310.99	1356.66	1183.04	2174.56	1560.32	1743.54	1756.2	0.193681	1	-0.184966	1
ENSG00000064655	EYA2	4575.56	9941.61	16682.6	13070.4	9374.45	12541.9	8248.72	7624.48	10270.3	11157.6	10093.1	10052.9	10087.4	11690.6	5939.15	12041.2	9360.06	9412.07	10315.4	11653.6	7665.38	7530.5	8102.36	2043.61	15776.6	13024.6	6538.54	10401	5540.1	6031.17	-0.0464946	1	0.252783	1
ENSG00000064666	CNN2	29317.4	18029	19984.2	27626.5	45696.9	29794.4	11174.7	17587.2	25858.8	32868	23391.9	26466.8	24253.3	31292	30349.8	26171.8	29252.3	12792.6	13384.1	21738.5	17251.2	19770.7	14527.5	7191.18	29570	14276.2	17693.6	32640.2	16184.6	21648.6	-0.702773	0.804636	0.396116	1
ENSG00000064687	ABCA7	2086.17	4095.66	4720.49	3807.32	3252.5	4587.82	1591.24	5848.54	5240.38	3585.06	3411.58	6027.67	4274.34	4781.12	9725.12	5332.81	5975.11	2257.65	2417.82	4264.92	4806.55	5913.99	1701.17	6548.53	4675.98	6147.48	1195.71	5763.91	4113.9	3321.42	-0.186169	1	0.163421	1
ENSG00000064692	SNCAIP	2956.87	2080.65	2676.79	2402.18	1446.87	2404.38	1232.08	2019.81	3626.96	5215.87	5102.75	1319.92	2977.63	3501.33	1451.37	1857.78	2500.05	3696.29	1420.51	1933.35	5640.5	3510.74	3007.58	507.688	4243.2	2773.96	1930.96	2798.46	1885.45	1883.74	-0.376446	1	0.0462153	1
ENSG00000064703	DDX20	5796.87	4857.04	5039.09	4782.57	4986.5	4249.97	5962.48	4774.09	5119.12	5500.42	5734.13	4133.58	4568.04	4327.32	5227.79	4495.37	5106.49	5081.05	6116.92	5710.12	4826.03	5752.61	7434.98	4672.02	3988.9	6274.11	4888.31	5711.62	3924.92	5044.23	0.041167	1	-0.0681572	1
ENSG00000064726	BTBD1	22609	21393.9	11900.6	14853.1	14906.6	18992.1	26525.3	19556.1	13368.8	17909.9	19031.3	11069.5	11978.9	15341.3	8760.72	12187	17288.7	35883.1	24923.8	19779.5	20796.7	16379	37984	6760.61	11964.4	24150.6	20655.4	23566.8	14774.1	26461.2	0.542702	1	-0.179944	1
ENSG00000064763	FAR2	1116.13	374.123	652.551	686.233	828.384	277.13	865.586	444.702	656.206	525.29	1100.27	501.929	338.031	1324.36	639.747	495.761	528.498	379.328	389.595	251.214	517.52	772.618	242.089	147.808	545.347	656.235	816.946	807.993	727.366	475.442	-0.732361	1	-0.588396	1
ENSG00000064787	BCAS1	2781.56	2523.69	10692.8	4513.16	8371.04	41914.4	3604.94	8528.23	9360.92	11280.5	10388.8	5028.32	12691.9	12643.9	6368.83	13295	22970.2	11461.7	19056.6	14492.6	6668.53	7717.44	8981.29	6362.17	4020.98	10147.1	1708.16	11932.7	9568.43	6634.82	0.411577	1	1.16968	1
ENSG00000064835	POU1F1	0	0	2.04883	13.0711	6.22845	0	0	1.43452	7.13267	16.6661	15.1801	6.02014	24.0131	8.68242	4.77423	2.35237	3.48844	36.6396	3.42953	0	7.01458	15.4658	13.0859	0	9.91539	2.79844	0	5.0605	1.42621	3.33878	-0.336456	1	-0.454442	1
ENSG00000064886	CHI3L2	397.366	525.085	470.206	323.873	1050.74	1489.65	354.497	1009.19	1096.29	1205.51	1960.48	835.294	1976.47	776.209	563.36	479.883	2747.14	348.076	642.695	159.863	4948.4	479.44	5321.6	134.955	216.972	1502.76	586.716	681.481	292.373	530.866	0.755451	1	0.31974	1
ENSG00000064932	SBNO2	6147.49	21679.5	24476.3	17049.1	19872.5	12321	21808.9	21083.9	27114.1	15377.9	17820.8	17140.1	14827.2	24971.8	20782.2	18673.1	16553.8	14212.9	10105.5	10954.9	28768.4	17235	10433.8	12197.4	19301.8	20667.2	6517.74	15992.9	14428.2	14730.7	-0.0978889	1	-0.268798	1
ENSG00000064933	PMS1	6778.6	4543.08	5137.43	3647.57	5445.54	4125.94	4708.42	3480.15	4450.08	4841.19	4972.31	4249.47	4370.39	3861.94	4745.59	3119.82	4297.75	8128.6	7116.97	4494.73	5109.73	6209.18	8900.6	5899.46	4139.38	5228.19	5167.55	5499.08	4583.83	3998.52	0.146399	1	-0.254736	1
ENSG00000064961	HMG20B	16689.4	67658.3	48443.5	24172.8	26803.5	48007.4	35672.9	43730.7	17817.4	14810	13812.7	15732.1	47586.6	26961.8	35897.5	31513.5	33004.7	41240	34732.3	22507.9	23171.5	26062.6	45604.4	79533.5	16826.4	39451	13650.4	22507.4	35057.6	44913.3	0.85442	0.685217	-0.397823	1
ENSG00000064989	CALCRL	13533.8	7285.56	5503.15	5688.11	6489.43	4956.68	19665.3	5121.96	5281.03	7921.94	10945.4	3077.8	2868.65	8009.82	7676.97	4829.41	6991.41	18640.9	6985.28	9194.99	10730.8	16690.3	8191.78	2564.15	5287.82	9290.83	12104.2	9959.07	11259.9	8485.17	-0.00166383	1	-0.449914	1
ENSG00000064995	TAF11	8011.6	4104.42	4073.07	3451.5	3940.74	4217.03	5230.17	4275.59	2895.15	3620.86	3196.25	3106.39	3714.65	3184.13	3886.23	2919.87	3302.39	10629.8	3985.12	3553.39	3776.18	4255.11	6769.78	6220.79	3326.32	3963.99	4136.72	3382.1	3850.76	5241.88	0.208747	1	-0.335774	1
ENSG00000064999	ANKS1A	6983.13	16896.8	13896.2	15841.5	13557.5	10472.8	10557.6	12349.8	13752.5	15229.7	13141.4	17988.2	8827.6	16523.2	14146.1	14043	14461.3	7144.72	14306	15185.6	14820.3	12917.3	11079.4	15282.1	13510	12476.9	9763.24	13813.5	14520.2	10493.1	-0.10957	1	0.202981	1
ENSG00000065000	AP3D1	15322	67271.1	49419.7	55367	47177.4	48066.9	53335.8	56639.2	57127	38314.1	32428.5	42183.9	42056.2	53409.1	37745.1	64870	46913.1	33371.1	40451.4	39554	54041.9	35561.3	47342.6	37838.8	42436.1	66238.4	26904.3	47418.6	54123.9	68322.1	0.348967	1	-0.14656	1
ENSG00000065029	ZNF76	9075.14	12870.1	9388.74	9172.29	10226.5	11147.9	7717.64	11822.6	9616.98	7732.44	5581.2	11692.6	8873.78	9734.15	13382.2	11974.1	9710.06	12288.3	6304.17	7330.16	9391.74	10643.2	7738.13	24587.5	8618.23	9680.51	6987.11	7928.12	10723.7	11518.8	0.0479045	1	-0.105046	1
ENSG00000065054	SLC9A3R2	17022.5	52598.2	46412.1	26268.6	19094.6	57080.4	37072.3	30702.3	22022.1	15435.3	12718.6	13546.1	27430.4	26543.9	44085.3	34760.3	27783.6	15761.5	25696.1	18233.7	20088.2	17842.2	16955	31785.1	14333.6	30486.2	16068.6	30358	34263.9	57154.5	0.610401	0.804106	-0.139028	1
ENSG00000065057	NTHL1	3249.05	2799.36	2384.83	2540.88	2053.52	2007.09	1851.78	1539.24	2161.91	1540.07	966.464	1563.73	1193.27	2167.13	2926.61	1872.48	1246.53	3131.61	1643.43	1383.1	1293.02	2026.02	1328.22	1844.39	2684.74	1567.83	3450.48	1457.42	1912.54	3606.55	-0.19004	1	-0.474289	1
ENSG00000065060	UHRF1BP1	3354.24	13313.1	9650.99	9089.5	8868.07	6727.99	10357	13064.9	8828.82	7567.02	11427.2	8283.71	9322.64	12331.4	5418.76	13210.3	12357.8	5790.14	14863.6	13282.9	15941.8	6949.52	11515.6	11824.6	9946.89	18125.5	6807.39	14879.6	12089.2	9891.47	0.531346	1	-0.153479	1
ENSG00000065135	GNAI3	33776.1	18823.2	16026.9	17187.8	18038.2	18587.1	28947.5	21504.9	14166.9	16162.4	17037.1	12855.3	10863.2	14490.4	14804.9	14289.4	14578.2	41036.4	23972.4	16725	18640.1	18535.4	34913.2	12242.4	13616.2	22170.7	21108.4	19288.9	20285.7	27266.5	0.314123	1	-0.379916	1
ENSG00000065150	IPO5	50465.5	45905.6	32258.8	32775.8	40800.7	32807.9	23280.9	39359.7	40070.7	40123.9	39911.2	31543.3	24087	34632.4	22076.1	36419.9	30785.4	50593.9	47110.8	45710.2	26541.6	34310.5	62400.1	31001.1	36471.1	44583.4	36535.3	41175.6	38250.2	50611.2	0.116584	1	-0.0837938	1
ENSG00000065154	OAT	37066.1	63166.6	17911.9	23262.9	28887.6	24864.8	55019	24523.9	17082	30167.5	34209.7	20099.7	11875.4	25735.3	12933.4	17111.7	15484	12127.7	21265.9	33058.9	13846	25858.8	26664.7	8682.11	19874.5	33041.2	26351.7	19828.7	21624.9	36307.9	0.0706321	1	0.00655128	1
ENSG00000065183	WDR3	4926.17	10129.8	6733.47	7679.28	6865	3884.34	8809.79	6405.85	8501.43	5579.43	6918.73	4104.23	2916.67	6192.88	2086.34	6758.93	4688.46	9493.97	10389.4	5216.25	7860.23	5114.47	9679.21	6921.27	5196.83	9802.94	6574.19	7455.81	5711.96	8370.99	0.456561	1	-0.630264	1
ENSG00000065243	PKN2	18769.7	12339.5	15344.7	14334.6	14920.3	17232.4	20670.8	17865.5	16078.5	21319	25357.4	16297.3	9946.98	14400.1	12608.8	12968.6	18775.9	29534.8	28796.4	22853.3	20802.9	24343.2	34243.6	14780.8	16466.6	16818.6	20870.7	23465.5	18001.6	18540.9	0.18765	1	0.0225572	1
ENSG00000065268	WDR18	3231.52	7715.47	6828.74	8377.85	6498.15	10655.6	9903.27	6925.15	6111.28	4077.02	3222.11	4308.16	5620.92	5556.75	7696.07	9278.91	7130.94	9250.42	4928.24	5114.2	4878.25	3752.14	2649.9	5745.23	5819.75	7521.51	5592.36	4018.04	5817.5	9770.6	0.279433	1	0.0010218	1
ENSG00000065308	TRAM2	7216.87	13840.4	14510.8	11308.7	9063.65	6954.09	9328.87	33852.6	15497.2	11860.1	13086.9	9267.25	9335.57	16624.5	7605.36	13724.3	12092.7	4127.34	10964.2	9045.12	13316	8258.74	7367.37	5603.85	12721.4	11193.8	8907.68	12042.3	10030.5	7859.49	0.0814886	1	-0.208331	1
ENSG00000065320	NTN1	1566.09	2245.83	3557.79	6433.16	4222.27	4158.89	876.914	3159.53	5854.5	12611.3	8633.52	9437.32	2486.28	8108.8	3170.09	5837.98	5203	1664.95	1340.95	4141.46	4377.1	8824.25	2135.18	2107.87	8753.54	2864.2	3123.7	5743.67	4378.46	1661.38	-1.11234	0.193507	0.83311	1
ENSG00000065325	GLP2R	64.2798	84.2324	109.612	17.4281	31.7651	10.3358	6.66348	6.45535	34.9501	45.6774	37.1068	15.0503	450.708	46.8851	38.1939	28.8165	11.6281	37.7172	19.8913	29.9744	58.4548	34.9662	26.1718	12.8529	13.9982	39.1782	2.97071	38.7972	29.9504	32.0523	0.88565	1	-1.19006	1
ENSG00000065328	MCM10	64.2798	878.424	213.078	254.887	175.642	65.891	788.29	169.274	82.739	75.9233	135.496	91.8071	454.402	123.869	52.5166	117.618	87.2109	353.464	148.842	112.761	334.362	110.278	1520.15	2107.87	51.91	561.088	47.5314	256.399	102.687	352.575	1.86727	1	-2.09397	1
ENSG00000065357	DGKA	6340.33	3780.61	5096.45	5905.96	5353.98	7134.32	4134.69	6180.63	6910.85	5304.75	6913.11	6921.66	7831.98	10754	9390.92	5673.91	5511.73	1795.34	4592.15	8811.75	3399.73	5887.09	3834.17	5481.75	6619.98	5984.47	3867.87	7825.22	6099.89	3615.23	-0.53326	1	0.256283	1
ENSG00000065361	ERBB3	18816.5	130907	63256.5	40574.9	32222.9	57550	35836.2	77458.4	57765.4	28652.1	35202	14261	38674.1	39881.8	26301.3	64137.8	52110.8	71253.3	57398.7	39678.9	46424.8	21492.1	51083	4209.31	30972.8	68155.3	8218.47	51590.1	28454.3	56160.9	0.843425	0.890339	-0.294875	1
ENSG00000065371	ROPN1	0	0	1.02441	1.45235	0	3.22995	10.6616	1.43452	1.42653	7.40715	0.562224	3.76259	347.267	0	9.54847	3.52855	1.16281	3.23291	2.05772	0	0.779398	6.05184	0	0	2.91629	2.09883	90.6067	1.68683	0	8.68082	3.39222	1	-2.61766	1
ENSG00000065413	ANKRD44	1706.34	1597.13	2434.01	3123.27	2782.87	782.294	1457.97	1647.55	3641.23	2522.13	4284.15	4022.21	2140.86	5328.69	2052.92	2361.19	2587.84	954.785	1930.83	1916.93	2424.71	2229.77	1195.18	1645.17	3342.07	1651.08	1492.78	3511.99	1973.16	1056.39	-0.801056	0.498039	0.06569	1
ENSG00000065427	KARS	31999.7	17687.7	18747.8	17743.3	21301.3	20904.2	29122.7	16104.7	16189	18218.5	18611.3	14995.4	13953.5	19600.3	18767.5	18519.6	15642.1	36343.3	24804.4	20899.3	12593.5	20381.2	30529.4	11130.6	14632.8	32621.4	23758.3	23556.6	24631.3	38404	0.327439	1	-0.286808	1
ENSG00000065457	ADAT1	987.572	2092.68	1790.67	1773.31	2880.66	2010.97	2671.39	2122.37	1880.89	1979.56	2259.58	1736.81	1174.8	3088.05	749.555	2923.4	2583.77	1839.52	2998.78	3065.95	2300	1211.71	2876.72	610.511	2174.97	4540.47	764.958	3164.5	2570.74	3160.49	0.4686	1	0.0375793	1
ENSG00000065485	PDIA5	7456.46	11993.8	12374.9	7208.72	7241.82	19810.6	17030.5	22502.6	5960.78	3665.92	7179.61	3311.08	19269.6	6047.6	11997.7	16468.3	12210.7	11454.2	12830.6	10690.1	10935	3707.09	10813.3	10963.5	3365.98	32380.1	5497.3	17500.9	20115.9	28457.7	1.49797	0.0811507	-0.475938	1
ENSG00000065491	TBC1D22B	3541.23	5738.74	4958.16	4550.92	5231.9	4921.15	3596.95	9253.38	4738.95	4400.46	3887.78	4055.32	4906.07	3948.19	4225.2	4186.62	4396.59	6614.53	4646.33	4224.96	9705.84	3953.87	6060.96	6317.18	4639.24	5694.83	4322.39	5893.8	6171.2	10760.2	0.553977	1	-0.335116	1
ENSG00000065518	NDUFB4	18378.2	36969.3	16474.6	15711.5	11835.3	18543.2	17822.8	21915.2	9858.07	9656.45	7840.22	9806.06	23481.2	11380.3	26640.2	12004.7	11418.8	16421	14500.1	14728.8	13704.2	7382.57	16654	25853.5	12466	21490.6	37793.4	16617	15862.3	30616.6	0.646725	0.797229	-0.507589	1
ENSG00000065526	SPEN	8444.03	44976.8	32807.8	42669.2	35872.8	22270.5	19591.3	35548.2	43266.8	44376.2	42934.8	39687.8	25404.1	44691.9	22902	35513.1	36495.4	8004.68	42924.1	38794	39817.1	25614.7	17528.6	64849.1	33857.6	28143.2	28107.4	42533.5	31696.8	17053.1	-0.183706	1	0.178275	1
ENSG00000065534	MYLK	532015	172955	158568	476050	304033	516359	164526	173010	345000	813859	423758	655237	232811	331502	388613	308168	432182	313956	327348	607165	191018	661459	875447	56822.5	454537	139350	287795	199890	351177	255085	-0.73959	0.651172	0.936797	1
ENSG00000065548	ZC3H15	24718.5	14760.4	11463.2	11032	14070.1	15144.6	16426.8	12993.2	10812.4	11713.2	11263	9237.15	11073.7	10892.4	10622.7	10615	10626.9	31598.4	14845.1	10766.5	11871.8	14603.8	29185.9	8270.82	8793.79	16792.7	11495.2	13784.8	12559.9	21966.5	0.342706	1	-0.362059	1
ENSG00000065559	MAP2K4	9595.23	12522.2	11290.1	9308.81	9782.41	15188.5	13426.9	17090.2	10047.1	11279.2	12117.1	9344.76	11613.1	10548	11658.7	12752.2	12857.8	7846.26	17471.4	13424.2	12878.8	8675.64	22736.8	6349.31	8766.37	17327.9	10471.8	14808.7	14404	9665.76	0.510861	1	0.00577647	1
ENSG00000065600	TMEM206	2243.95	2858.43	1658.52	1814.71	1005.27	1580.74	2001.04	1904.33	1281.03	849.353	1164.93	838.304	2172.27	1559.36	1160.14	1593.14	1555.26	3269.55	1513.11	962.748	2497.19	911.81	1094.85	796.878	1321.08	2761.36	1433.37	1686.83	2729.76	2562.85	0.626774	0.929102	-0.641309	1
ENSG00000065609	SNAP91	1384.94	4535.42	1802.97	2112.44	545.613	3233.18	9348.2	8627.21	400.143	414.8	455.964	637.382	2547.24	332.826	329.422	1966.58	1741.31	340.533	5103.83	1310.31	5886.79	572.907	1882.19	31900.8	1510.64	154.614	10712.4	1406.82	2071.57	5579.1	2.21384	0.720593	-1.52607	1
ENSG00000065613	SLK	22369.4	23994.2	21132.6	24374.7	21938.5	24089	27084.4	28402.8	22840.3	34569.8	36985.4	21391.8	18028.3	24810.9	16666.9	19608.7	25527.2	42000.8	41326.6	31113.4	23672.7	33615.3	66777.4	11387.6	21238.8	19013.3	24648	35450.5	30042.4	17739.6	0.237362	1	0.0110007	1
ENSG00000065615	CYB5R4	7503.21	2094.87	1622.67	2118.25	2295.81	2346.24	3516.99	1934.45	2208.99	2725.83	3592.05	1842.16	1235.75	2415.45	1327.24	1723.7	2152.37	7649.06	2902.07	2288.04	3720.85	2350.8	4447.03	1683.73	1850.68	2209.37	3738.64	3554.16	3051.37	4371.13	0.137895	1	-0.390489	1
ENSG00000065618	COL17A1	1361.56	2886.87	4824.99	18136.2	14637.5	8213.12	2099	6369.27	4028.53	17336.4	3927.7	17454.6	2829.86	9746.31	6421.35	15753.8	27227.8	2652.06	6062.73	20850	4458.94	10096.5	4514.64	1368.83	13958.5	5653.55	4346.15	3434.39	5845.31	4495.33	-0.918792	0.800459	1.56048	1
ENSG00000065621	GSTO2	3693.17	1359.75	1436.23	3847.26	4151.89	5663.4	3155.16	12091.6	3222.54	3451.73	3466.68	4162.17	4894.99	4722.08	2492.15	2768.15	3186.69	3051.86	3487.15	5649.45	2512	3175.87	6582.21	10558.6	5326.9	4194.16	3050.92	4581.44	4420.53	890.118	0.122006	1	0.0737199	1
ENSG00000065665	SEC61A2	1437.53	1596.04	1371.69	1532.95	2041.69	1711.23	2768.68	1639.66	1770.33	2101.78	1858.15	2600.7	2556.48	1396.71	3623.64	1458.47	1669.22	1029.14	2186.67	2143.88	2459.78	2072.42	1655.37	2679.82	2183.72	1640.59	1926.51	1271.87	1896.86	1836.33	-0.180137	1	0.132926	1
ENSG00000065675	PRKCQ	1197.94	249.415	607.477	852.527	1101.81	245.476	471.108	324.202	1179.03	498.748	1013.69	815.729	474.721	920.337	401.036	401.078	581.406	341.61	218.804	188.41	717.046	680.495	229.003	134.955	721.491	369.394	298.557	737.146	628.244	343.894	-1.09528	0.424234	-0.279588	1
ENSG00000065717	TLE2	6930.53	8825.81	9289.38	14702.1	15066.6	15042.5	8195.42	8804.37	10084.2	15626.6	10825.1	18603.7	10576.9	18165.9	13086.2	15013.4	14727	4614.44	12065.8	19441.9	8429.19	11901.9	4907.21	13193.5	15116.3	11284.7	11005	9856.17	9645.44	8381	-0.489639	1	0.646328	1
ENSG00000065802	ASB1	5919.59	5324.14	6575.71	8569.56	7728.27	7085.87	4460.53	6300.42	8151.22	10863.2	8023.5	11183.9	6588.83	9220.73	6578.9	8333.25	8953.65	4147.82	6765.1	7862.56	8080.02	9007.82	7923.52	7036.94	8047.8	6831.7	6611.32	6524.67	6859.35	3718.06	-0.341282	1	0.414437	1
ENSG00000065809	FAM107B	36978.4	12503.6	14504.7	12533	10559.1	17665.3	23284.2	10945.4	12405.9	10688.5	16450.7	6060.78	14202.8	13738.5	8636.59	11019.1	16421.2	45511.8	20055.9	22010.5	16158.5	12533.4	17740.1	7801.69	12902.8	17766.6	16665.7	16330.2	18220.5	34764	0.320946	1	-0.259305	1
ENSG00000065833	ME1	9454.98	2953.6	1777.36	2689.74	3157.2	3884.99	1468.63	1338.41	2490.73	5152.9	4077.81	4165.94	1956.15	3024.38	3189.19	2744.62	3644.25	2307.22	5767.1	4902.24	2231.42	4111.21	5511.35	687.628	2510.34	3402.21	3211.34	3292.7	3007.87	6495.26	-0.356823	1	0.443621	1
ENSG00000065882	TBC1D1	13972.1	13853.5	7810.12	18640.1	11762.4	17000.5	10258.4	13730.5	14446.5	24686.8	18566.9	18262.1	10907.5	14915.8	14637.8	13421.4	13849.7	10025.2	9868.14	19365.6	15092.3	18825.2	24762.9	22704.6	15715.3	10072.3	14589.2	16262.8	19519.8	12460.3	-0.255976	1	0.366771	1
ENSG00000065883	CDK13	12569.6	14990.1	18115.7	15335.3	14283.7	13662.7	15025.5	17425.1	17231.8	17551.2	19087.5	18840.8	14638.8	18381.3	16504.5	15095.1	16087.5	13599.8	21957.3	16797.8	19718.8	15458.4	19308.3	17255	18281.7	18691.5	15092.7	16551.2	17274.2	13960.1	0.0562133	1	-0.0170897	1
ENSG00000065911	MTHFD2	16940.7	13627.1	9690.95	6405.57	6688.74	6639.49	15094.8	14406.2	6322.4	5368.33	7721.03	3137.25	6391.19	8161.48	2697.44	6458.42	5553.59	16917.8	12138.5	3699.69	8133.02	8671.61	25650.6	13007.1	5576.53	13012.1	5509.18	6484.19	7332.13	11198.3	0.693714	0.991882	-1.05575	1
ENSG00000065923	SLC9A7	566.831	9909.89	4686.69	7221.79	3889.05	2921.81	3589.62	10510.7	4469.33	2985.7	5550.84	2463.74	4592.05	6217.77	2406.21	7749.28	5968.71	1812.58	5951.61	5625.19	6974.83	1442.35	3120.99	4408.53	6530.74	4183.67	2127.03	10559.6	4586.68	5376.77	0.493619	1	-0.368979	1
ENSG00000065970	FOXJ2	6597.45	10951.3	11620.9	18843.5	15895	10514.8	9908.6	9932.63	15706.9	16936.4	14598.7	15921.8	9570.16	18272.4	11754.2	11760.7	12600.2	4350.41	13253.1	13398.5	10666.8	9594.85	10791.5	7448.23	13687.9	7338.21	11669	11986.6	10104.7	8714.88	-0.48769	1	0.299598	1
ENSG00000065978	YBX1	194575	106745	68470.7	67297.3	67376.9	76745.6	89671.8	64739.2	62809.6	67770.5	59123.5	54602.7	54469.2	69616.2	57648.9	64013.2	53544	161454	65364.2	69794.6	48040.5	74338.7	98779	72271.7	64423.2	79774.5	93307.1	50188.4	78746.6	118785	0.336999	1	-0.23384	1
ENSG00000065989	PDE4A	2290.7	2944.85	3243.29	6279.94	8288.2	6920.49	2380.2	3456.48	6888.74	6594.21	6716.89	7896.17	3269.48	7273.56	5628.82	6724.82	7273.97	794.217	3515.96	4083.65	2844.02	5291.99	2082.84	11104.9	5335.65	2754.37	6032.03	6570.22	3709.57	2223.63	-0.916174	0.459931	0.520985	1
ENSG00000066027	PPP2R5A	31035.5	7944.1	9473.77	11947	12007.2	13302.9	10406.4	11362.1	14183.3	15391.4	15069.3	11636.2	8722.31	11218.3	13310.6	8860.77	11428.1	30423.8	16035.1	16464.5	13127.4	17796.4	17692.1	3836.58	13613.3	14331.5	14690.2	14800.3	14384.7	21518.4	-0.156542	1	-0.0598257	1
ENSG00000066032	CTNNA2	0	10.9393	25.6103	201.15	455.923	74.2889	219.229	62.4017	74.1798	91.3548	155.736	127.928	256.756	141.234	47.7423	97.0351	63.9547	31.2514	50.7571	78.5043	84.9544	58.5011	50.1626	976.818	16.3312	18.1899	1280.38	96.1495	73.4497	36.7266	-0.777023	1	-0.996623	1
ENSG00000066044	ELAVL1	16999.1	25262.1	21656.1	19263.9	19029.8	20656.8	30909.2	23740.6	17884.5	18203.7	19332.1	16045.9	15104.3	16288.8	16633.4	18284.9	16614.8	18402.8	23499.2	21057	16112.5	15268.8	27532.7	19915.5	17821.5	23693	21392.1	18141.9	22108.4	28228	0.333623	1	-0.153621	1
ENSG00000066056	TIE1	3593.83	4768.43	4265.66	4985.9	5104.84	4762.89	8046.82	3743.38	5186.17	4446.14	3982.8	4293.11	3221.45	6140.21	9753.76	5759.77	4881.48	2148.81	1949.35	2209.54	4103.53	7190.93	1158.1	2975.44	3741.6	4872.79	3891.63	3673.92	5843.89	2540.81	-0.504945	1	-0.103158	1
ENSG00000066084	DIP2B	10167.9	21491.3	19734.3	22309.5	17290.8	12870.7	17403	36110.5	22959.4	15795.7	23361	12650.6	10179.7	20830.9	9930.41	20883.1	18135.2	20591.5	31368.6	18074.5	30910.1	11096.4	19556.9	15629.1	16782.7	20818.3	16334.5	25702.3	22651.7	21428.3	0.410735	1	-0.397105	1
ENSG00000066117	SMARCD1	6854.57	15712.1	14175.8	12525.8	14904.7	12856.5	12624.6	16930.9	13083.5	12189.7	12076.6	11597.8	9673.6	11167.9	12389.1	13599	12735.7	7965.88	13177.6	11144	14133.6	11021.7	17279.9	19337.1	11116.9	16241.5	12031.4	14182.9	8264.16	13061.3	0.217254	1	-0.112725	1
ENSG00000066135	KDM4A	7888.89	10855	14845.8	13294	11641.6	11509.6	12401.4	14548.2	13046.4	10903.3	11779.2	11828.1	11533.7	13310.2	8464.72	14911.6	12388	10689.1	14599.5	12719.8	12162.5	10970.6	19088	15102.1	11861.7	19681.4	8462.07	14901.5	15254	10708.8	0.305117	1	-0.12247	1
ENSG00000066136	NFYC	10016	11522.3	11944.7	12498.2	14378.4	13482.5	21583	13455.8	13478.6	11757.6	10597.4	13380.5	12230.1	11970.2	15153.4	12145.3	11224.6	10112.5	10225.5	11509.4	10344.2	11741.2	12610.5	20069.7	13343.8	16226.1	13295.4	11524.4	13243.8	13411.9	0.0485599	1	-0.0937246	1
ENSG00000066185	ZMYND12	2407.57	483.516	603.379	1588.87	654.611	1423.76	1074.82	933.156	877.319	608.003	649.931	574.923	1276.39	647.13	792.523	922.127	994.786	2201.61	1502.14	1306.03	1052.97	734.962	1288.96	816.157	515.017	2256.24	1485.36	701.723	1232.96	731.193	0.258802	1	-0.179647	1
ENSG00000066230	SLC9A3	1086.91	177.216	1792.72	34573.1	529.419	2810.7	39.3145	1107.45	1620.54	62.3435	19.1156	136.958	140.384	34.1509	124.13	1850.14	64.5361	5.38818	663.958	660.15	160.556	55.1389	23.9908	19.2793	14645	277.046	233.201	305.317	213.218	1227.34	-3.44355	0.974216	-1.6503	1
ENSG00000066248	NGEF	414.897	260.355	451.766	532.285	310.8	613.045	155.259	164.97	379.458	218.511	134.372	182.862	483.957	327.617	157.55	395.197	463.962	780.208	139.925	434.628	691.326	308.644	67.6105	199.219	337.123	2028.87	141.109	468.94	189.686	538.879	0.602311	1	-0.0911356	1
ENSG00000066279	ASPM	292.181	1958.13	748.846	628.866	361.873	150.516	2049.02	595.326	377.318	422.825	906.306	272.411	1119.38	492.004	338.971	449.89	500.009	1822.28	821.716	363.261	2075.54	325.454	3685.86	9311.9	343.539	1565.03	136.653	1432.12	901.363	1346.2	1.63796	1	-1.96056	1
ENSG00000066294	CD84	5446.25	2653.87	2939.04	4333.07	3732.71	824.284	1066.16	1806.06	6123.4	3631.97	9355.98	3989.85	3075.53	9146.06	2377.57	2518.8	3832.05	1882.63	2666.81	1974.03	3603.16	3243.78	1042.51	970.391	2695.24	2801.94	3643.58	6443.71	3503.48	1177.25	-1.01237	0.263541	-0.282012	1
ENSG00000066322	ELOVL1	15012.3	31364	18578.8	19468.7	20074.9	27733.7	28666.3	26518.6	17211.9	9078.08	10123.4	10365.9	14489.2	16651.2	47866.5	20104.5	17009	21854.4	12567.2	20479.6	14051.8	9333.95	17164.3	10648.6	20716.2	27603.8	16789	14638.3	17143.7	27225.7	0.0717985	1	-0.217895	1
ENSG00000066336	SPI1	4411.93	3880.16	2639.91	3600.36	3235.06	1494.82	1443.98	1734.34	4131.25	2472.75	3777.59	2992.01	1893.34	5031.17	4358.88	2581.72	3295.99	1981.77	1229.83	1433.06	2706.07	2469.82	516.893	2544.87	2916.88	2564.07	3230.65	4065.27	2130.75	1957.86	-0.804876	0.792011	-0.246186	1
ENSG00000066379	ZNRD1	3874.32	2431.8	1831.65	1944.69	2516.92	2052.96	2235.6	1878.51	1843.8	1307.98	1062.04	1537.39	1616.27	1743.43	2167.5	1771.33	1366.89	3893.5	1399.25	1570.8	1231.45	1436.97	1367.48	4337.84	2001.74	1818.99	3517.32	1044.15	1883.31	2952.15	-0.0984554	1	-0.451007	1
ENSG00000066382	MPPED2	8023.29	1829.05	4252.34	7216.7	5664.78	9805.49	1957.06	3751.99	2677.61	11784.2	7959.41	6622.15	6330.23	6692.41	6268.57	5246.95	9935.65	13582.5	8232.94	13302.2	5027.9	10217.5	7134	1278.86	8698.72	8905.34	4967.03	8125.48	6097.75	6009.8	-0.270875	1	0.759652	1
ENSG00000066405	CLDN18	5.84362	15.315	102.441	23.9637	64.1531	36.1755	19.3241	12.1934	122.682	114.194	124.814	389.052	387.904	49.2004	210.066	73.5114	130.816	25.8633	32.9235	19.9829	112.233	112.295	8.72394	160.661	151.647	16.091	0	65.7865	52.7697	0	-0.593507	1	0.858614	1
ENSG00000066422	ZBTB11	13890.3	8484.5	8905.22	9401.03	11475.9	8379.79	11875.7	10959.7	9347.37	9977.43	11416	7444.66	8977.22	8548.13	8584.07	7542.27	8844.35	15253.9	13490.4	9701.7	11443.1	11136.7	16717.2	9337.61	9327.47	13706.8	10569.8	11661.1	9523.5	11294.4	0.129019	1	-0.305243	1
ENSG00000066427	ATXN3	6837.04	5043	5222.46	4807.99	5063.11	5686.01	6357.63	5722.31	5665.48	10064.5	9440.31	8808.22	5386.33	5351.85	3809.84	5203.43	6239.07	11052.2	9938.79	6871.27	7380.12	9494.66	11118.7	7763.13	4890.04	4550.97	5430.46	8945.28	6511.35	5627.18	0.173085	1	0.178151	1
ENSG00000066455	GOLGA5	18606.1	20635.8	16973.5	13102.3	15744.9	23987.6	24470.3	24263.5	12102.7	12071.2	14103.4	7498.08	17719.8	15565.8	9529.37	15382.7	17288.1	35851.9	23527.3	21774.9	23137.2	14439.7	39916.4	8630.7	10993.8	27505.9	16947.9	21012.9	27328.3	38830.7	0.919852	0.64207	-0.31735	1
ENSG00000066468	FGFR2	7146.75	3596.83	6551.12	17594.4	15480.2	21656.2	4914.32	9417.63	10047.8	31041.5	22517.1	22029.9	11376.7	20842.4	10703.8	16267.8	18534.6	4092.86	9617.79	23623.4	8174.33	21424.2	19663.8	7236.16	23750.3	7400.48	15171.4	23035.4	11898.9	6092.6	-0.790488	0.37167	0.943706	1
ENSG00000066557	LRRC40	8052.51	4294.76	2927.77	3099.31	2835.19	4459.27	5101.56	3910.5	3024.97	3691.85	4527.59	2356.13	2574.95	3137.25	2592.41	2778.14	4082.63	13946.8	6830.95	3958.04	4981.91	4764.81	10427.3	3637.36	2631.08	5824.26	6424.16	6094.53	4019.77	7313.93	0.611598	1	-0.463838	1
ENSG00000066583	ISOC1	13931.2	10704.1	6505.02	7125.93	6750.4	7965.71	15357.3	9754.03	6371.62	7219.5	8706.61	5670.22	5783.47	6968.51	7180.45	6661.31	7012.34	11181.5	9944.28	9902.24	6163.48	8682.37	11042.3	2731.23	5395.72	13065.2	12428	8017.52	7864.82	12245.3	0.290773	1	-0.248169	1
ENSG00000066629	EML1	7859.67	5384.31	5237.82	6323.51	6182.99	6034.84	7003.99	6139.03	6807.42	7517.64	5359.69	6490.46	6420.74	5554.44	6402.25	7347.03	5152.42	4065.92	7036.72	6435.21	6115.94	6451.93	9181.94	1535.92	5776.59	8323.96	6170.17	4517.34	7493.29	6497.26	0.00865631	1	0.0411846	1
ENSG00000066651	TRMT11	7777.86	3559.64	3231	3124.72	4351.82	2883.05	3865.49	3578.41	2951.5	3750.49	3875.97	3172.61	2983.17	2929.45	4306.36	2458.81	3097.15	5809.53	3620.9	2768.35	2592.28	4031.19	4457.93	5713.1	3177.59	2606.75	3625.75	3080.16	3005.73	3828.24	-0.195043	1	-0.270953	1
ENSG00000066654	THUMPD1	27149.5	30460.4	16211.3	18274.1	16620	26340.9	20928.7	22963.1	15922.3	19338.8	24269	17329.7	15573.4	15123	18629.1	21800	23345.2	45506.4	42424.7	32397.3	23257.2	20344.3	37515.1	16059.7	14519.6	22432.3	18313	39328.5	27899.5	28738.9	0.564185	1	-0.033364	1
ENSG00000066697	C9orf30	5136.54	4328.67	2003.75	2203.21	2326.33	2606.57	3692.9	1981.79	2160.49	2212.89	2319.74	1856.46	2687.62	2054.26	2062.47	1879.54	2190.74	3535.72	2289.56	1792.75	2123.08	2260.7	3038.11	1696.58	2965.87	2470.32	3273.72	1901.06	2736.18	3397.54	0.0213253	1	-0.313893	1
ENSG00000066735	KIF26A	613.58	1193.47	885.093	2836.43	1306.11	626.611	1118.8	914.507	1497.15	1348.1	1091.28	1146.84	881.097	1983.07	2282.08	1611.37	1129.09	329.756	550.097	1296.75	973.468	2234.47	133.04	186.367	1493.72	909.493	1267.01	877.154	919.904	238.389	-1.07971	0.470418	-0.00336547	1
ENSG00000066739	ATG2B	9700.41	22391.6	15866.1	19056.2	17601	16682.7	22896.4	27861.3	18928.7	19117.2	24470.3	16973.8	17330.1	23624.9	16915.1	19668.7	22956.8	8767.64	23104.1	23026	28358.4	13376.6	14863.4	35943	18868.4	20584.6	15221.9	26019.4	19671.7	14462.3	0.170035	1	-0.0158553	1
ENSG00000066777	ARFGEF1	14796	15491.1	23710	30917.5	16172.2	18020.5	27199	41359.4	20556.4	19899.3	26262.1	18174	15619.6	21449.1	11400.9	20713.2	22641.7	20356.5	27847.1	24029.4	35267.8	16729.3	27929.7	17422.1	19583.5	30162.3	13586.6	38847.8	18562.1	20958.2	0.373669	1	-0.153104	1
ENSG00000066813	ACSM2B	0	0	1.02441	3.63086	0	0	0	0	8.55921	2.46905	0.562224	0.752517	81.2752	1.73648	9.54847	0	1.16281	0	2.05772	0	11.691	8.06911	2.18098	0	2.91629	6.29649	20.795	1.68683	2.13931	0	0.916181	1	-2.86297	1
ENSG00000066827	ZFAT	1618.68	3927.2	14929.8	4253.19	3286.13	3595.58	4590.47	4857.29	4197.58	2865.95	2878.59	3110.91	3903.06	3754.28	2897.96	3755.55	2958.78	2159.58	3243.65	3264.35	3838.53	2387.11	3086.09	4575.62	3503.05	5880.23	2756.82	3633.44	4440.5	4280.98	0.542383	1	-0.369858	1
ENSG00000066855	MTFR1	6503.95	7776.73	4582.2	5494.22	2993.4	5518.05	20870.7	9078.37	3365.91	3611.6	4184.07	2563.07	4769.38	3497.28	2282.08	3839.65	3929.14	7185.67	5612.09	4740.23	5961.61	4325.05	8832.99	944.685	3652.95	8186.84	5023.47	5033.51	4037.59	7281.88	0.857712	0.546586	-0.531837	1
ENSG00000066923	STAG3	765.514	788.722	1244.66	755.22	1615.66	594.957	870.251	791.138	1548.5	1235.76	1370.7	2845.27	1603.34	1739.38	2114.99	1366.72	1543.05	5828.93	690.022	1333.15	1690.51	1751.67	170.117	6644.93	2034.99	764.674	551.067	732.086	1285.01	333.878	-0.2535	1	-0.0114452	1
ENSG00000066926	FECH	7175.97	31335.5	7550.95	7982.82	5809.9	17493.4	12922.5	14027.5	6630.53	6376.94	8336.1	5869.64	8460.01	15381.8	4163.13	11197.3	10946.7	4890.31	11916.3	7734.81	5469.81	5897.18	19546	10706.4	5869.33	19348.4	7720.88	12499.4	5726.22	6921.29	0.673918	1	-0.0759524	1
ENSG00000066933	MYO9A	12113.8	13118.4	17685.5	20318.3	16100.6	15346.1	13519.5	18483.1	16944.4	30344.6	32779.4	22027.7	14718.2	23554.3	17946.3	19649.9	22626.6	15225.9	21286.4	23999.5	23341.4	18967.1	26712.7	23822.8	17971.9	16208.6	13542	25731	17916	11439.3	-0.12655	1	0.296043	1
ENSG00000067048	DDX3Y	24893.8	16515	28643.6	19969.7	37497.8	15126.5	18753	27156.9	24380.2	31848.9	36345.6	23193.3	14904.8	27593.3	23813.9	19514.6	24785.3	21968.7	24319.5	19839.5	21959.5	30487.1	29377.9	18855.2	22887.1	17581.9	18056	23818.1	26021.9	17731.6	-0.327191	1	-0.0443946	1
ENSG00000067057	PFKP	15631.7	20168.7	13455.7	26353.5	19587.9	18468.9	10922.8	8914.83	22472.9	30244.6	14119.1	24094.1	10920.4	23763.2	30063.4	18509.6	18239.3	27167.2	11482.8	17941.1	16515.4	17655.2	15563.5	24022	22075.7	14565.2	11542.7	12298.7	18060.1	13709	-0.533036	1	0.344787	1
ENSG00000067064	IDI1	19021	15802.9	6508.1	9055.37	12648.1	51875	13002.5	20675	6277.47	8500.32	10822.8	6192.47	18386.7	9095.71	5647.92	13103.9	18903.3	37134.2	16459	17530.7	17591	6572.29	33731.1	6792.74	4828.8	29364	14180.7	17573.4	15979.9	51862.6	1.21114	0.282907	0.316118	1
ENSG00000067066	SP100	29697.3	6466.2	8965.66	12610	13474.6	13037.4	11040.1	6732.21	13957.2	16792	19816.7	14083.4	12542.2	17800.7	12608.8	10223.4	14535.2	23460.1	12264.7	14102.2	12500.8	16839.6	11284.4	3810.87	12908.1	11038.5	12539.4	19482.9	13247.3	12465	-0.467911	1	0.133455	1
ENSG00000067082	KLF6	81086.1	20550.5	33618.2	21178.8	59382.1	77632.5	48057.7	54742	34285.3	63815.7	53117.3	28936.6	25180.5	66289.1	17435.5	21571.8	30613.4	39131.1	35118.4	33966.7	29977.2	30340.5	25716	23726.4	28423.3	19744.4	31734.6	24973.6	24542.2	14672.6	-0.462686	1	0.394828	1
ENSG00000067113	PPAP2A	36844	97553.2	94992.8	105005	66495.6	122469	186036	167972	53542.8	21061.6	33762.1	24967	79544.4	37461.8	61802.5	124821	88085.3	57498.3	96018.7	74939.5	85241.2	21527.7	110395	12672.9	20579.7	275252	23651.3	172744	90022.2	261312	1.63333	0.12626	-0.6646	1
ENSG00000067141	NEO1	11476.9	39568.4	33333.4	51999	34080.2	59199.2	33028.9	88075.3	45853.1	57239.3	47858.2	35658	39538.6	51276.1	27576	54929.5	60324.9	12195.6	37123.3	47673.5	42045.4	30401.7	49547.6	35634.6	42772.7	49164.4	31507.4	57283.2	55913	27520.2	0.229401	1	0.323393	1
ENSG00000067167	TRAM1	40747.6	66370.8	25527.3	29608.2	23971.5	39791.1	54955.7	46707.3	23565.6	29429.2	47543.9	14310.6	26268.5	31043.1	10450.8	24664.6	34990.8	67717.5	36371.6	39437.7	44835.6	25678.6	45983.9	5269.67	23162.9	51334.6	50733.8	53533.4	25621.8	59072.3	0.649203	1	-0.249732	1
ENSG00000067177	PHKA1	4809.3	6896.12	6748.83	7307.48	8311.87	6003.19	5517.36	9911.11	10635.5	8170.7	6855.76	5652.16	7043.24	8108.8	7500.32	7975.11	7094.9	6604.83	10823.6	8879.55	9312.25	4601.41	7186.34	7454.66	7326.31	10256.3	5966.67	7759.44	8431.74	7838.12	0.165479	1	-0.108514	1
ENSG00000067182	TNFRSF1A	12902.7	20032	18409.7	19569.6	20627.4	20974	17501	15772.6	21186.9	19126.5	20588.7	17215.3	16168.2	21623.3	18294.9	18317.9	17421.8	12632	13606.3	15474.6	17043.9	14029.5	12285.5	6426.43	18597.2	14526.7	14728.8	17467.2	12501.4	20569.5	-0.22472	1	0.133917	1
ENSG00000067191	CACNB1	1735.56	927.65	2012.97	1721.03	2696.92	1417.95	1768.49	1192.09	2062.77	1706.73	1561.3	3247.11	2216.6	1926.92	3719.13	1459.64	1450.03	1089.49	849.153	1230.38	1836.26	3228.99	556.151	5648.83	2571	1178.84	1093.22	1492.85	1038.28	956.226	-0.890983	0.685043	0.00483146	1
ENSG00000067208	EVI5	8572.59	4638.25	5321.83	5510.92	5048.78	5933.42	6885.38	5774.67	5333.81	8231.19	7982.46	6667.3	6357.94	4851.74	4845.85	6259.06	6280.35	7881.83	11308.5	8813.89	8153.28	7201.68	11725	2994.72	5829.67	6040.44	5408.18	8326.21	7305.04	6368.39	0.236195	1	0.110611	1
ENSG00000067221	STOML1	3804.2	3730.29	2196.34	2726.78	2933.6	3370.78	3072.53	2758.58	1963.63	1925.24	1118.26	2733.9	1861.94	2553.79	4392.3	2331.78	2394.81	3949.53	1858.12	2486.44	1855.75	3086.44	2796.02	2711.95	2825.89	2688.6	2724.14	1642.98	2695.53	3738.1	-0.066131	1	-0.0847833	1
ENSG00000067225	PKM2	124428	308213	178698	149117	128707	151424	121245	128609	146155	139191	106493	118327	107880	140792	198708	126249	104912	202453	112745	145671	118466	97191.1	115795	79212.2	134009	189070	92487.2	134545	99505.1	165277	0.129886	1	-0.0672087	1
ENSG00000067248	DHX29	11885.9	12136	9865.1	10130.1	8876.17	13991.5	11034.7	17755.8	9597.01	10076.8	12654.5	7870.58	8436	7803.18	8216.46	9498.85	10620.5	13364.8	18930.3	20811.5	11391.7	8761.71	19432.6	7544.63	9241.15	15911.2	7180.21	17517.8	14802.6	19311.5	0.571901	1	0.0715763	1
ENSG00000067334	DNTTIP2	16642.6	11148.2	9879.44	10385	13556.9	12731.2	11581.1	13011.8	9925.83	12024.3	11805.6	7619.99	10111.4	10018.4	7395.29	8049.21	8781.56	20287.6	13556.9	10077.8	10010.6	12365.9	19807.7	8765.65	8822.95	10640.4	12766.6	11580.1	10809.9	15652.2	0.152119	1	-0.222931	1
ENSG00000067365	C16orf68	2460.16	3262.09	2631.72	2802.3	2530	2744.17	2578.1	2125.96	2387.31	2275.85	1601.78	3109.4	2275.71	2460.6	3537.71	2359.42	2058.18	2791.08	1685.96	2203.12	1925.89	2190.76	1223.53	4774.84	2605.42	2084.14	2349.83	1508.03	2413.14	4481.31	-0.0728263	1	-0.0241442	1
ENSG00000067369	TP53BP1	7462.3	14256.1	14731.1	17891.4	14637.5	12381.7	17118.5	19205.4	17219.7	16845.7	18723.8	20247.2	13260.8	20911.3	11391.3	18106.7	15512.5	9421.77	17195	17961.8	22788	13488.2	14621.3	28655.5	14782.1	18343.1	14532.7	17716.8	16757.2	13039.3	0.0697657	1	0.0450974	1
ENSG00000067445	TRO	4517.12	1579.63	2364.35	3088.41	5064.98	1246.76	932.887	2397.09	2990.73	2969.03	2977.54	9319.18	3413.56	4926.41	7634	2667.58	2989.01	1377.22	2066.64	3528.41	2115.29	5628.88	1105.76	796.878	5423.72	1392.92	1861.15	1990.46	2272.66	1009.65	-1.35905	0.193507	0.525995	1
ENSG00000067533	RRP15	6690.95	5493.7	4386.54	4346.14	5283.6	4382.4	7059.29	4780.54	4624.83	6553.47	6876	4214.1	4638.23	4586.63	3489.97	3360.94	4311.13	12779.7	9206.24	6468.04	5259.38	6133.2	8004.21	5674.54	5129.17	6569.34	7870.9	6040.55	4735.72	6909.27	0.281236	1	-0.219959	1
ENSG00000067560	RHOA	139861	94353.4	64189.7	77080.3	73266.6	94957.4	97069.6	80918.5	72145.6	82540.3	79488.4	55390.6	62356.6	73343.9	63067.6	60992.7	73945	112709	71953	91522.4	74812.1	63750	120875	49155.8	67474.2	104010	124751	82963.6	91790	123535	0.200589	1	-0.123166	1
ENSG00000067596	DHX8	5346.91	12231.2	9805.68	11544	10534.8	9313.89	10115.2	11570.8	12913	10205.2	10046.4	10010	7154.07	12873.7	8483.82	11214.9	9600.76	6083.25	7660.21	12040.4	11861.7	7516.38	8651.97	6220.79	10015.7	10678.2	7716.42	11784.2	9939.95	9900.15	-0.00697891	1	0.0856337	1
ENSG00000067601	PMS2P4	1046.01	1092.83	423.083	467.655	826.516	684.75	408.471	1383.6	457.918	629.607	431.226	1016.65	829.377	695.751	730.458	763.343	690.71	362.086	441.724	526.692	699.12	490.871	944.366	6497.12	620.587	469.439	695.147	499.303	834.331	3967.14	0.82063	1	-0.547739	1
ENSG00000067606	PRKCZ	3476.95	5411.66	7473.09	5335.92	5362.08	10284.2	7983.52	6267.42	4174.75	2587.56	2907.26	2821.94	5408.5	5456.03	3241.71	7292.92	5426.26	7414.13	5927.61	6161.16	5795.6	2807.38	6080.58	8084.45	4323.69	7591.47	3959.96	5235.93	6273.89	7581.03	0.688159	1	-0.0552574	1
ENSG00000067646	ZFY	5867	5337.27	4507.42	5383.12	4417.84	3773.23	6530.88	7050.67	6451.5	5941.77	7111.58	4263.76	2981.32	4643.36	3074.61	4862.34	5421.61	13004.9	9935.36	6345.29	6973.27	6553.47	10896.2	4003.67	4113.72	6371.35	5598.31	8171.02	5750.47	6898.58	0.41948	1	-0.296825	1
ENSG00000067704	IARS2	22299.3	31636.4	23965.1	22882.4	19723	21802.8	32654.4	19356.7	24721.8	19646.2	21914.9	14902.9	19070.1	23594.2	13840.5	23129.6	22066.7	27901.1	32157.4	26360.3	25053.7	16840.9	29297.2	8135.86	19435.9	40011.4	19547.3	26189.8	22874.2	37192	0.494242	1	-0.238825	1
ENSG00000067715	SYT1	4856.05	14784.4	2527.23	6680.79	4675.7	7010.93	1386.67	1989.68	3475.75	5105.38	5820.15	4221.62	17307.9	11656.4	10952.1	4549.47	3784.95	1347.04	5381.63	10882.1	1475.4	7687.18	26067.1	1176.04	6410.01	2764.86	13870.3	4424.57	6383.71	1072.42	-0.165889	1	-0.0791368	1
ENSG00000067798	NAV3	2138.77	1590.57	3219.73	5090.47	3406.34	1924.41	1678.53	2450.88	3053.5	2906.07	5604.81	6449.83	2901.9	5091.37	2730.86	2328.84	3215.76	1920.35	3484.41	2343.71	2750.5	3029.28	3450.32	861.142	3906.08	2761.36	4191.67	1958.41	1866.19	868.75	-0.73066	0.600297	0.254031	1
ENSG00000067829	IDH3G	11243.1	25496.2	15143.9	12713.1	13058	10032.2	18152	12742.9	12013.6	8292.3	6226.07	11229.1	14635.1	12965.2	20548.3	14823.4	9378.66	11469.3	8335.14	8600.5	8111.97	7827.04	8706.49	17781.9	12571	18171.7	12110.1	8749.61	13377.8	19129.9	0.237237	1	-0.50852	1
ENSG00000067836	ROGDI	6387.08	9186.8	11810.5	9696.58	6546.73	10757.7	9513.45	9802.8	6164.06	5822.02	4132.35	9487.74	9088.05	6286.65	11071.5	9063.08	8124.57	4690.95	4821.24	4775.91	5879.78	7468.64	4891.95	13482.7	7267.98	10696.3	5899.83	7816.79	5167.86	9714.51	0.155648	1	-0.00800539	1
ENSG00000067840	PDZD4	3506.17	4501.51	3787.25	5217.55	3076.86	2465.75	7998.18	3665.2	6276.04	6803.46	3581.37	6171.4	4097.01	3648.35	12508.5	4198.38	3818.67	2797.54	2456.23	3709.68	4398.92	8802.73	3836.35	11329.8	6832.29	2193.28	5277.47	3245.47	5661.33	2857.33	-0.589398	1	-0.115785	1
ENSG00000067842	ATP2B3	11.6872	4.37571	15.3662	11.6188	22.4224	5.16792	0.666348	5.73809	21.398	17.9006	5.06002	12.0403	398.987	19.1013	85.9362	11.1737	8.13968	7.54345	39.7826	94.2051	4.67639	20.1728	2.18098	4286.43	19.2475	4.19766	145.565	6.74734	10.6966	15.3584	0.556477	1	-2.8574	1
ENSG00000067900	ROCK1	31222.5	23277.7	26770	29063.6	21185.5	27390	29198.7	27423.7	29272.5	36562.3	35588.8	23573.4	16537.7	26541	19135.1	21807.6	28270.3	43395.3	37493	31513	35737.7	38969.8	50319.7	17698.4	25847.7	20257.9	24192	34834.8	27971.5	27165.6	0.0811864	1	0.0533173	1
ENSG00000067955	CBFB	17647.7	9795.02	7817.3	5218.28	7766.26	7413.39	12414.1	10297.7	5768.91	7841.08	11265.9	6403.92	4316.82	7114.38	7438.26	5876.8	6080.93	25071.2	15232.6	6505.15	6743.35	9901.48	22760.8	7409.68	6650.9	7671.93	13693.5	10016.4	10261.6	13309	0.368128	1	-0.613621	1
ENSG00000067992	PDK3	2179.67	3196.46	2080.58	2821.18	1973.8	1691.2	2902.61	3006.76	2152.64	3267.79	4505.1	2408.06	1498.05	2597.2	1709.18	3403.28	3163.43	1642.32	2679.84	4515.42	4120.68	1805.46	2309.66	989.67	4341.19	3770.9	2528.08	4783.86	2371.78	2452.67	0.0434091	1	0.183882	1
ENSG00000068001	HYAL2	7415.55	19101.1	9810.8	12137.3	10854.9	12563.9	14320.5	10144.9	8584.89	5505.36	6026.48	7241.48	10035.6	11769.9	20591.3	9676.46	7057.11	11917.6	6905.71	8001.73	7572.63	6589.78	5123.13	5391.78	7393.38	15448.1	9537.47	7371.46	11523	14961.7	0.137579	1	-0.390667	1
ENSG00000068024	HDAC4	3932.76	10179	10532	14799.4	13087.9	7678.89	7781.61	8543.29	15817.4	17482.7	17233.9	16308.6	8101.66	15956	8450.4	12198.2	12879.3	4337.48	12916.3	13744.7	19127.2	9513.49	9107.79	17692	11762	7306.03	9503.31	11644.2	11955.9	7465.51	-0.301236	1	0.300392	1
ENSG00000068028	RASSF1	6872.1	6798.76	4952.01	5161.64	9127.18	5932.13	6090.42	4604.1	6131.25	4266.52	3683.13	6452.84	4213.38	6658.84	6211.28	5090.52	4848.34	6214.72	3296.47	3660.44	4070.8	5184.41	5415.38	5918.74	5046.93	4860.89	4641.74	3231.97	3739.52	5388.12	-0.299798	1	-0.08089	1
ENSG00000068078	FGFR3	894.074	8505.28	2993.33	1721.76	1946.39	7549.04	3975.43	9596.23	2659.77	2196.84	3387.96	4628.74	4516.32	2830.47	3976.94	6617.2	5036.72	3809.44	2788.21	4994.3	2216.61	4485.08	1633.56	1131.05	2454.35	1653.18	644.644	5460.28	4851.96	5882.93	0.733228	0.876162	0.438114	1
ENSG00000068079	IFI35	5376.13	4593.4	3450.22	6114.37	5062.49	5667.92	2813.99	6565.8	5505	3640.61	3188.94	4020.7	4133.95	5322.33	4287.26	4557.12	4578.57	8091.96	2750.49	4054.39	3463.64	3799.88	2405.63	1831.53	4151.63	3580.61	6614.29	5822.95	5025.96	7020.12	-0.0979914	1	-0.0501296	1
ENSG00000068097	HEATR6	3243.21	6217.88	6772.39	7017.73	5582.56	5285.49	6177.71	8026.15	6909.42	6528.17	6388.56	5309.76	4919	7256.77	5170.5	6172.61	5643.71	2833.1	8128.68	8094.5	6826.75	4678.74	6741.42	10725.7	7139.67	6889.06	4543.7	6791.19	6826.54	6676.22	0.10996	1	-0.0330967	1
ENSG00000068120	COASY	7246.09	22515.2	11836.1	10379.9	11466.6	13751.2	13250.3	15588.2	10714.7	7352.83	7000.26	8004.53	10807.8	9618.97	12327.1	12548.1	10843.2	12984.4	7821.4	12345.2	13797.7	8244.62	9687.93	11664	8233.28	17944.3	10390.1	11888.8	12390.9	17593.4	0.566216	1	-0.219963	1
ENSG00000068137	PLEKHH3	3658.11	14467.2	9380.55	14564.8	16228.9	14244.7	8178.09	13569.9	11848.8	12341.5	7792.43	12542.2	4266.95	14118.2	11821	9482.39	11717.7	7525.13	4797.23	8897.39	7693.44	14284.3	4444.85	4993.34	11351.4	6944.33	7125.25	8086.68	7554.62	7886.2	-0.528048	1	0.374065	1
ENSG00000068305	MEF2A	18991.8	20923.5	14855	21353.8	20025.1	20703.3	16653.4	18023.3	16472.9	29678	27879.6	22084.1	14672	24072.9	19092.2	16841.8	24228.4	17091.3	25877.2	24504	21260.4	25464.1	26141.3	14382.4	18575	16163.8	26849.3	22144.8	16694.5	14347.4	-0.216538	1	0.305164	1
ENSG00000068308	OTUD5	13650.7	17589.3	18383.1	18800.6	16707.2	13315.2	12741.9	21280.4	18423	15160	11720.7	16513.2	17348.6	16174.8	16456.8	19252.9	16455	11916.5	13895.8	14426.9	15512.4	14621.2	13236.4	23501.5	15661.1	18360.6	13497.4	15827.6	20381.9	20125.5	0.0915891	1	-0.130251	1
ENSG00000068323	TFE3	11827.5	18946.8	13000.8	20698.1	19156.9	10682.1	11833.7	14706.7	17118.4	19230.8	14026.4	18476.6	11384.1	19743.3	20104.3	15375.1	15062.5	10811.9	10639.1	15934.9	14295.7	14541.2	11855.8	11644.7	17021.8	12786.8	12989.4	14181.2	14013.2	14959.7	-0.368286	1	0.124511	1
ENSG00000068354	TBC1D25	3710.7	6679.52	4962.26	5606.05	6771.58	4464.44	4493.85	6567.24	6032.1	5768.93	4658.03	6616.13	5360.47	5888.42	5170.5	6807.16	5727.43	3227.52	4537.96	4447.62	5058.29	4126.01	4172.22	7171.9	5964.98	6103.4	4834.83	4966.04	6031.43	5570.42	0.00411951	1	-0.000247084	1
ENSG00000068366	ACSL4	39625.6	7248.36	7253.87	13833.6	13705.1	6173.08	9484.13	6739.38	11124.8	19594.4	26109.7	13956.9	6502.02	14540.7	12145.7	7744.58	12113	21691.7	15126.3	17113.2	12061.2	18780.2	16946.2	7763.13	12662	7814.65	21472.3	19663.4	10891.2	9589.64	-0.756976	0.926332	0.00750498	1
ENSG00000068383	INPP5A	12289.1	16411.1	16518.7	15481.3	13608.5	14306.1	15120.8	16256	15327.4	15189.6	10665.4	11670	9649.59	11338.1	13258.1	12024.7	12054.9	15912.4	15302.6	15336.2	9256.13	14856.6	20446.7	16927.2	11503.6	13794.9	11340.7	11475.5	14772.7	19197.3	0.13485	1	-0.0250002	1
ENSG00000068394	GPKOW	4032.1	6046.14	3620.28	4635.16	4884.35	3532.28	4707.08	4614.85	4502.14	3715.3	3104.04	3901.8	3899.36	4337.74	3532.93	4242.49	3875.07	4462.49	3383.58	4323.44	4049.75	3852.33	3674.96	3444.57	4639.82	4482.4	4814.04	3645.25	4240.83	5713.99	0.0594767	1	-0.133547	1
ENSG00000068400	GRIPAP1	6591.6	8483.41	9733.97	8297.98	9746.91	6678.25	8136.78	9530.96	8927.26	8479.95	6856.89	10604.5	9100.98	8907.01	9152.21	10095.2	9211.8	8930.37	7249.35	8541.98	9873.41	10809.3	7308.48	26252	9351.97	7927.29	5767.64	8827.2	10725.8	8770.97	0.0396168	1	-0.109596	1
ENSG00000068438	FTSJ1	6363.7	9592.65	6492.73	6704.03	6174.27	5013.53	9411.5	7885.56	5835.24	4454.78	4452.82	4235.17	4765.68	6223.56	4635.78	6580.74	5306.49	8822.6	4973.51	4828.01	6353.65	4391.62	5001	7499.65	6117.8	8887.15	6592.01	5983.2	6296.71	10019.7	0.365746	1	-0.49144	1
ENSG00000068489	PRR11	368.148	1155.19	479.425	436.43	456.546	279.068	1564.59	309.139	288.16	295.669	565.598	256.608	301.088	424.281	181.421	402.843	345.355	558.215	466.417	258.35	603.254	367.145	2185.35	1792.97	309.71	743.686	199.038	642.684	541.959	676.437	0.953004	1	-1.12162	1
ENSG00000068615	REEP1	7473.99	1699.96	4191.9	6924.06	2686.33	4448.29	2208.28	2503.24	4684.74	7671.33	4499.48	4022.21	3337.83	2881.41	4449.59	2582.9	5768.71	2696.24	4488.57	5969.18	4860.33	7204.37	11766.4	925.406	5282.57	2849.51	5928.06	1922.99	3740.94	5864.23	-0.452329	1	0.398871	1
ENSG00000068650	ATP11A	5738.44	39392.3	36891.2	36147.4	44606.9	8950.84	12518	43438	49731.9	14454.4	26967.7	15042.1	10909.4	29713.6	7810.65	29381	13461.3	11128.7	11806.5	10237.7	49025.7	9294.95	22187.2	32813.4	16106.7	19214.1	13472.2	37530.4	27925.1	53453.2	0.172699	1	-1.10984	1
ENSG00000068654	POLR1A	3739.92	20684	12979.3	15936.6	8660.04	6844.27	10906.1	12839	16378	10239.8	12232.9	11364.5	7239.04	14260.6	5772.05	13571.4	9829.25	4121.96	15162	12963.9	14091.5	6324.84	7271.4	28481.9	11790	15613.2	4787.3	9193.25	9821.58	9177.63	0.136979	1	-0.183191	1
ENSG00000068697	LAPTM4A	195679	70093.4	63926.4	78451.3	82776.2	89098.2	96642.5	74922.2	62695.5	84692.1	84603.5	74323.1	53061.6	78110.6	74621.3	66441.4	72897.3	129989	75996.4	98425.1	55589	98564.9	118739	35300.4	92989.5	83846.9	169706	72645.2	92110.2	139662	-0.138468	1	-0.0834411	1
ENSG00000068724	TTC7A	5773.5	4246.63	5851.45	6896.46	5222.56	6142.08	4955.63	5943.22	7980.04	7752.81	5871.87	7461.96	4922.69	7530.55	6297.22	7295.86	7001.29	3311.57	4548.93	5094.21	7215.67	7394	3890.88	5282.53	6100.88	5913.81	3633.18	6889.03	5930.88	4829.88	-0.28633	1	0.225398	1
ENSG00000068745	IP6K2	24993.2	21658.7	22546.3	18099.9	20185.2	24607.7	19608.6	25150	15988.6	13092.7	12002.4	16891.8	25049.4	15572.8	26258.3	22396.9	21012	30645.8	17955	20599.5	15492.1	15417.4	30669	65369.7	14216.9	30603.8	23367.6	15859.6	18238.3	25474.2	0.426385	1	-0.309544	1
ENSG00000068781	STON1-GTF2A1L	140.247	18.5968	11.2685	65.3555	92.1811	16.7957	5.99713	65.2707	79.886	76.5405	83.7714	115.888	77.5809	9.84008	23.8712	8.23328	10.4653	71.1239	53.5007	68.5128	12.4704	45.0526	95.9633	70.6907	61.2421	11.1938	41.59	136.634	164.014	42.0686	-0.4313	1	-0.045687	1
ENSG00000068784	SRBD1	3792.51	3508.22	4566.83	4398.43	4386.08	6332	5765.24	6424.5	3899.43	3702.34	5862.88	3727.97	4625.3	3804.06	3418.35	4630.63	4801.83	3978.63	6935.89	6017	6349.75	4761.45	10132.9	2474.18	3788.85	8414.21	3172.72	7944.99	5957.27	5505.65	0.566676	1	-0.101759	1
ENSG00000068793	CYFIP1	18442.5	46463.5	36058.3	33896.3	29522.2	34418.4	42265.8	52652.7	33562.1	26833	30734.6	23105.3	23737.9	37946.8	22085.6	45763.5	34771.6	23352.4	40203.1	36552.3	48155.9	23873.1	38428.9	32710.5	26978	65123.2	23036.4	43793.6	44045.6	48651.3	0.579361	1	-0.231277	1
ENSG00000068796	KIF2A	4820.99	5976.12	3988.04	7068.56	5251.83	4452.17	5135.55	4936.9	5895.16	6474.46	10002	5409.85	3505.92	6551.76	1976.53	5118.75	5380.33	3211.35	8129.37	7392.96	7476.76	3626.39	5077.33	2660.54	5714.18	7228.37	5800.31	8970.58	4680.81	4385.82	-0.0569131	1	0.106318	1
ENSG00000068831	RASGRP2	4698.27	2055.49	3010.75	5129.68	3435.62	3164.71	1868.44	2103.01	5795.3	4843.04	3728.11	6285.78	3951.08	6249.03	6306.76	3235.09	3116.34	2021.64	1507.62	3148.02	2805.83	8020.7	2065.39	2172.13	6701.06	1586.72	2037.91	2410.49	3445.72	1505.79	-1.25247	0.190107	0.264381	1
ENSG00000068878	PSME4	10056.9	23516.2	22618	17221.9	19586.6	21616.1	29139.4	21190.7	16030.7	17473.5	23941.8	15162.5	17145.4	19104.2	16662.1	21030.1	22226.6	30581.1	28231.9	24698.9	36722.1	14773.9	40359.1	11182	16991.5	36519	9784.04	30233.1	24723.3	21927.1	0.689026	1	-0.165305	1
ENSG00000068885	IFT80	11167.2	2112.37	3041.48	2811.01	3487.93	2777.76	3593.62	2483.87	3189.73	4579.47	5615.5	4354.82	3293.49	3044.64	5022.5	2302.97	3379.13	8789.2	5096.97	3157.3	4216.54	6435.79	6643.28	6285.05	4634.57	3074.09	5099.23	6005.13	3214.67	3035.62	-0.343811	1	-0.312372	1
ENSG00000068903	SIRT2	14030.5	17770.8	12032.8	13610.7	16304.8	15847.4	14756.3	15517.2	12930.8	12631.7	9510.59	12938.8	9062.19	12860.4	18328.3	12251.1	13127	10572.7	11660.4	13168	11924	12599.9	13168.8	35036.9	15323.4	15870.7	13207.8	10595	18771	25361.4	0.0322942	1	-0.143475	1
ENSG00000068912	ERLEC1	45697.1	27325.2	15220.7	15333.9	14281.2	46316.9	34539.5	35670.8	12364.5	14751.9	17117.5	10788.8	25603.5	15569.3	12470.3	16965.8	22161.5	44881.4	26075.4	24046.6	22352.4	17608.2	45200.9	9016.28	13267.4	34675.5	24863.4	37274	25207.5	46651.4	0.790656	0.5375	-0.116328	1
ENSG00000068971	PPP2R5B	6603.29	6434.48	3615.15	5550.86	5571.98	5609.78	5268.15	4942.64	4284.6	5555.36	4263.35	6006.59	4597.59	5303.8	10236	3737.32	4518.69	4953.89	3103.04	5174.86	5366.93	6295.25	4276.91	11773.2	4982.78	4755.25	7805.55	3695.85	4824.15	4706.34	-0.36273	1	-0.01401	1
ENSG00000068976	PYGM	3582.14	2373.82	2970.8	11368.2	9449.19	9487.01	1277.39	4097.71	7184.74	9335.47	7232.45	13300.7	5713.28	8232.09	8068.46	6834.21	6764.08	844.866	2561.86	6522.99	2562.66	9298.31	5788.33	1041.08	9067.92	936.079	3989.67	3228.6	5345.43	3070.34	-1.32388	0.110959	0.89444	1
ENSG00000069011	PITX1	1034.32	2529.16	1184.22	1599.03	2117.05	4800.35	2114.32	1572.24	1214.69	2784.47	2774.02	5616.79	1165.56	3287.17	3862.36	1778.98	2033.18	429.977	1122.14	2746.94	817.588	1788.65	715.363	899.7	2735.48	2852.31	680.293	6469.01	1464.72	1950.51	-0.308639	1	0.917052	1
ENSG00000069018	TRPC7	0	0	6.14648	2.17852	0	6.4599	0	5.73809	8.55921	0	5.06002	0	42.4848	21.4166	0	22.3475	35.4658	21.5527	3.42953	0	13.2498	0	0	115.676	0	9.79455	2.97071	6.74734	27.811	7.34531	1.66804	1	-0.693717	1
ENSG00000069020	MAST4	7281.15	24694.3	7121.72	16043.3	12777.1	10884.3	8485.28	8412.75	10288.9	22117.7	21125.6	21210.5	10894.6	16575.9	11525	14257.1	18762.6	12738.7	13502.1	20715.9	20017.3	16282.1	12876.5	4774.84	17165.3	10445.9	13305.8	20039.6	9857.23	6373.73	-0.223326	1	0.552039	1
ENSG00000069122	GPR116	11728.1	6860.02	5191.72	6989.41	6980.85	6310.03	11036.1	6176.33	9488.6	7245.42	6495.94	4919.21	4130.26	8320.08	10245.5	17829.2	7239.67	5311.67	4391.86	4957.19	45374.2	10465.6	4375.05	4022.95	5365.98	6166.37	9259.71	5799.34	19355.8	8487.18	0.295631	1	-0.623248	1
ENSG00000069188	SDK2	701.235	14905.9	10693.8	12729.8	5565.12	8766.09	5292.8	6971.77	5812.42	8374.4	8760.58	13723.7	9363.28	7833.86	8555.43	11429	9200.17	3218.9	8824.19	10030.7	8648.2	4696.9	2974.86	2403.49	5218.41	11523.3	16175.5	8953.71	14850.4	7372.69	0.426257	1	0.29408	1
ENSG00000069206	ADAM7	0	65.6356	349.325	220.03	307.686	20.0257	17.9914	810.505	77.7462	0	10.12	1.50503	362.044	1471.96	0	292.869	15.1166	4.31054	1538.49	53.5256	30.3965	30.2592	2623.72	25.7057	51.91	564.586	81.6946	45.5445	6.41793	155.587	1.09494	1	-4.4151	1
ENSG00000069248	NUP133	10197.1	12142.6	9297.57	10745.9	11039.3	8988.31	13093.1	11694.9	13683.3	11753.9	13742.5	9244.68	7263.05	11514.1	6311.54	9583.54	10014.1	11038.2	16407.6	13547	12224.1	9409.93	10704.3	4067.93	11821.5	12206.1	13528.6	13865.8	10735.1	11598.2	0.0831858	1	-0.0537102	1
ENSG00000069275	NUCKS1	80192	67651.7	48390.2	53394.8	60523.1	64312.2	85528.4	61590.5	58117	82255.1	81514.7	73320.8	53488.3	57896.7	62203.5	61433.2	57233.6	99035.8	102134	80220.7	57129.1	88723.9	169803	113259	72457	73051.9	75763.5	83012.5	73333.5	60900.7	0.192568	1	-0.0774238	1
ENSG00000069329	VPS35	37925.1	34189.6	28583.2	34451.8	31331	37966.8	46913.6	35217.5	22107.7	36611.1	40759.6	25290.6	20837.9	29437.5	27174.9	29545.7	30964.5	59385.3	50755.7	43341.5	27374	34870	65457.9	18058.3	28025	45488.7	43176.3	48159.1	38541.8	52463.6	0.403979	1	-0.105599	1
ENSG00000069345	DNAJA2	25922.3	17227.2	11762.3	16194.4	13484	15654.3	27279	15122	9556.36	13476.1	12547.2	10869.4	9891.56	11514.1	11085.8	11808.3	11221.7	26798.6	17208.7	15070	9538.27	16529.6	26745.4	12325.9	11332.1	15906.3	19118	13717.3	13549	19348.9	0.235194	1	-0.253858	1
ENSG00000069399	BCL3	2617.94	10850.7	18222.3	12625.2	19586	36924.8	17868.8	26075.3	24816.7	18381.5	18919.4	10133.4	17064.1	20201.7	27318.2	20002.8	16144.5	6372.06	6098.4	5759.36	25409.2	8808.11	2754.58	4710.57	14281.1	15432.7	9504.79	12624.3	9323.12	20065.4	-0.189966	1	0.25255	1
ENSG00000069424	KCNAB2	6194.24	4835.16	4637.52	6716.37	7258.02	2707.35	3354.4	3188.22	9784.6	6013.99	6070.34	6021.64	3352.6	9021.62	6082.38	4429.5	5346.61	2408.52	2642.8	2193.84	4134.71	6384.69	1729.52	14973.6	5927.07	3360.93	5500.27	4713.01	4755.69	2284.39	-1.02481	0.379492	-0.233983	1
ENSG00000069431	ABCC9	14860.3	6228.82	9700.17	19445.5	11223.7	6361.71	3828.17	6239.45	13542.1	23409.7	24406.7	14906.6	5269.96	19716	7495.55	10741.5	12715.3	10714.9	8917.48	14091.5	9356.67	20928.6	15849.2	2975.44	20702.8	5652.15	14866.9	10500.5	10872.7	8006.39	-1.02698	0.239246	0.331721	1
ENSG00000069482	GAL	40.9053	600.566	338.056	41.3918	87.1984	312.013	1514.61	124.803	96.2911	238.263	171.478	17.3079	354.656	505.317	0	500.466	90.1179	841.633	351.184	12.1325	73.2634	39.0007	61.0676	790.451	27.9964	1782.61	1901.26	192.299	248.873	699.14	2.31628	0.463904	-1.79728	1
ENSG00000069493	CLEC2D	3138.02	471.483	1553.01	1405.87	1475.52	693.148	788.956	685.701	2246.08	1628.34	2475.47	2588.66	2824.31	2137.61	2888.41	1175.59	1550.03	1784.56	906.769	885.671	1419.28	2586.82	758.983	739.04	1806.35	760.476	638.703	2069.75	1272.18	637.039	-0.939102	0.523302	-0.0505431	1
ENSG00000069509	FUNDC1	5212.51	3488.53	2295.71	2255.49	2039.2	2424.4	4989.61	3232.69	1518.55	1761.67	1800.8	1443.33	2515.84	2137.61	2186.6	1844.25	2063.41	5349.38	3465.2	3583.36	1706.88	2423.42	4706.56	1831.53	1725.86	5955.78	4606.09	2123.72	2669.86	4807.17	0.603774	0.805733	-0.449169	1
ENSG00000069535	MAOB	42074.1	11278.4	13746.6	25994.1	20783.7	17401	8956.39	10784	22045.7	38523.3	17280	30877.3	20848.9	17268.8	30096.8	17577.5	27629.6	8990.71	19232.1	33578.4	27904.8	31086.3	40869.5	5321.09	26496.3	9051.56	22369.5	13081.4	32559.6	17160	-0.588057	1	0.573349	1
ENSG00000069667	RORA	11108.7	8558.89	9437.92	9152.68	8683.71	6643.36	7372.48	6322.65	8853.08	12908.8	18560.7	12180.2	7165.15	11273.8	7753.36	7118.26	12136.9	8928.21	12793.5	10436.8	10030.1	12802.3	9190.67	3014	9736.92	6622.51	9895.44	13523.3	8025.27	5967.07	-0.361125	1	0.237806	1
ENSG00000069696	DRD4	5.84362	72.1992	138.296	73.3434	132.043	67.183	2.66539	35.1458	100.571	199.993	79.2736	508.702	96.0525	60.1981	472.649	114.09	88.3737	20.4751	42.5262	65.6581	92.7483	141.209	6.54295	314.895	65.3249	39.1782	20.795	60.726	78.4414	49.4139	-1.02339	1	1.01584	1
ENSG00000069702	TGFBR3	32835.3	10070.7	14952.3	21876.7	22886.5	14436.6	8038.16	10230.3	22288.2	35403.1	33261.8	29044.9	10804.1	28229.5	22171.5	17809.2	20482.4	12767.8	20189	21662.2	13966.8	30226.2	20854.6	6901.99	26065.8	12994.6	28034.6	17657.8	17823.3	11555.5	-0.965051	0.459931	0.382301	1
ENSG00000069712	KIAA1107	2179.67	953.905	1350.18	1660.76	1480.5	1912.13	1164.78	1854.12	1507.85	2078.94	2433.87	1717.24	1928.44	1589.46	1928.79	1351.43	1903.52	2321.23	3336.25	2839.71	2198.68	2163.2	2817.83	1458.8	2088.65	1518.85	1324.94	2609.53	1979.58	1453.7	0.00527992	1	0.165017	1
ENSG00000069764	PLA2G10	5.84362	26.2543	23.5615	15.9758	6.8513	207.363	0	46.6219	51.3553	17.2833	18.5534	16.5554	53.5678	20.259	0	41.7545	48.8381	35.562	13.7181	57.8077	13.2498	17.4831	2.18098	0	18.6643	41.9766	0	33.7367	12.1228	23.3715	0.580713	1	1.73655	1
ENSG00000069812	HES2	35.0617	445.228	250.981	347.837	361.25	2140.81	784.292	2392.06	496.434	636.397	637.562	699.089	1259.77	617.61	644.522	1373.19	1501.77	506.489	548.04	437.483	1425.52	445.146	1051.23	2210.69	529.015	1069	74.2678	1314.04	238.89	486.126	1.02758	0.754286	0.466253	1
ENSG00000069849	ATP1B3	23023.9	17802.6	15782.1	11451.7	13845.9	21484.3	24619.6	17793.1	11758.9	11055.2	12381.3	12397	17261.8	14115.3	17745.8	11971.2	10647.3	20934.1	11550	11343.2	12494.5	8127.62	15868.8	11619	17708.3	26495.6	20787.6	14552.3	12546.3	22904.7	0.379596	1	-0.251608	1
ENSG00000069869	NEDD4	8046.67	3721.54	4061.8	4784.75	5266.78	5705.39	7151.25	5263.98	4791.02	7414.55	9759.65	5394.05	4569.88	5994.92	5094.11	4519.48	6297.21	4152.13	8038.83	7412.94	6312.34	7525.12	9681.39	2210.69	5383.48	9414.66	5963.7	7815.1	7449.8	5177.78	-0.0339353	1	0.08275	1
ENSG00000069943	PIGB	3348.39	1926.41	2215.81	2065.24	3574.51	3208.63	3624.27	3800.76	2326.68	2530.78	2693.05	1956.55	2102.07	2524.85	2239.12	2389.42	2972.73	4502.36	3618.84	2858.98	2840.13	2272.8	3989.02	2140	2388.44	3740.82	3135.59	3041.36	3706	4545.41	0.364692	1	-0.162716	1
ENSG00000069956	MAPK6	9729.63	13225.6	17903.7	10252.8	9233.68	13458.6	18554.5	24002.4	9308.85	9747.8	12526.9	6284.27	9501.81	10083.2	7266.39	11904.1	9482.15	21797.3	25106.2	9876.55	18571.5	8956.04	28091.1	8264.39	7414.38	13845.3	8831.93	21286.2	15126.4	19552.6	1.05082	0.557038	-0.638179	1
ENSG00000069966	GNB5	10530.2	6994.57	4851.62	7420.03	5408.17	5571.02	5192.18	6226.54	6380.18	7330.61	5816.77	6390.38	4078.54	7410.16	4817.2	5362.22	5694.87	7599.49	5695.08	5874.97	4547.79	6516.48	7535.3	3945.83	8622.31	3819.17	7731.28	4461.68	6406.52	5424.85	-0.37723	1	0.0447869	1
ENSG00000069974	RAB27A	10565.3	18278.4	5807.4	7237.04	6179.87	51924.7	15587.2	19361.7	5956.5	10631.1	13863.9	6829.1	38498.6	14889.2	9844.47	16829.4	31764.5	13850.8	22407.2	22056.8	10297.4	10138.8	27548	26052.8	5008.44	14383.3	19045.2	20542.3	18036.5	12041	0.955128	0.701693	0.674249	1
ENSG00000069998	CECR5	5680	16580.7	12614.6	6107.84	5563.26	7958.6	13315.6	9125.71	7915.13	4218.37	3765.78	5444.46	7078.33	5494.82	6512.06	8256.8	5373.35	10096.4	7491.47	5690.13	7298.28	5056.64	7081.66	10577.9	7305.89	10047.8	5552.26	6210.92	7198.78	12680.7	0.700594	0.866163	-0.524973	1
ENSG00000070010	UFD1L	12879.3	17032.4	13109.4	8745.3	8995.76	11795.8	10850.1	11327.7	7470.76	7049.13	6178.28	8866.16	13379	8119.8	13893	10846.2	8885.05	16815.4	7670.5	8998.73	11239.7	7818.97	11070.7	10128.1	8667.8	11393.2	11602.1	8073.19	10339.3	15263.6	0.431122	1	-0.247458	1
ENSG00000070018	LRP6	12896.9	14902.6	17618.9	21446.1	17348.1	12058.7	11991.6	16299	19647.7	20436.3	25144.4	19176.4	11033.1	21065.3	14360.9	19452.3	21110.3	13739.9	25627.5	21298.2	20082	16458.3	23783.6	11933.9	16541.8	12025.6	16769.7	25110.2	18888	17910.5	-0.0595405	1	0.0915969	1
ENSG00000070019	GUCY2C	11.6872	47.0389	7.17089	34.1301	13.7026	25.8396	16.6587	5.73809	32.097	19.1351	13.4934	39.1309	140.384	25.4684	324.648	10.5856	13.3723	10.7764	11.6604	60.6624	14.8086	21.5176	17.4479	12.8529	23.9136	23.0871	1945.82	28.6762	14.9752	173.616	-0.609874	1	-1.87095	1
ENSG00000070031	SCT	0	5.46964	9.21972	15.9758	21.7996	14.2118	0.666348	5.02082	4.99287	0	8.99559	28.5957	5.54149	2.89414	57.2908	2.35237	11.0467	5.38818	0	10.7051	1.5588	5.37941	0	25.7057	7.58236	1.39922	16.3389	3.37367	5.70483	7.34531	-1.97278	1	0.610858	1
ENSG00000070047	PHRF1	7438.93	21329.4	17402.7	16700.5	14791.3	12197.6	14746.3	14531	18559.9	15351.9	12747.3	17534.4	12368.6	17521.7	17612.2	15858.5	14931.7	7813.93	11993.8	13183	14036.2	18646.4	8614.89	46700.9	13633.1	13063.8	7095.55	12339.2	15964.3	11792.6	-0.151029	1	-0.0644873	1
ENSG00000070061	IKBKAP	9513.41	22370.8	14923.6	13296.9	14507.9	11188.6	13671.5	15337.9	13763.9	11783.5	12184.5	13169.8	10820.7	12786.9	14227.2	12197.6	11110.1	11285	15504.2	12597.8	17057.1	11852.9	11999.8	20995.2	13122.1	16359	15398.7	13617.8	12091.4	13330.4	0.168934	1	-0.234255	1
ENSG00000070081	NUCB2	33337.9	33752	18234.6	29845	12110.6	23558.6	52706.1	21837.7	13383	13923.6	21462.4	11340.4	44525.9	16771.5	9672.6	19959.8	18681.7	18531	18841.2	17038.3	22295.5	27346.2	154608	4241.44	18077.5	34835.7	18859.6	24955	23805.5	43540.3	0.959593	1	-0.827129	1
ENSG00000070087	PFN2	44429	45636.5	30109.5	29261.1	24869.6	38594.7	40287.4	42503.4	17241.1	22619.6	21629.3	17216.1	23785.9	25139.1	18734.1	29060.5	26009.8	78577.9	34890	25168.5	26762.2	25566.3	53665.3	26097.7	34171.9	50929.5	48330.5	32120.7	26745	50254.6	0.563172	1	-0.448357	1
ENSG00000070159	PTPN3	2693.91	15825.8	9477.87	7271.17	8323.71	10852.6	7491.09	10586.8	10390.2	6797.29	7997.08	5555.08	7726.69	8279.56	4277.71	10438	9026.33	7841.95	11543.8	8225.11	14961.3	4571.83	5770.88	9948.12	7707.18	14251.8	7474.31	12771	6876.46	8740.25	0.612114	1	-0.163585	1
ENSG00000070182	SPTB	1005.1	1349.91	952.704	873.586	3979.36	671.83	1292.72	900.162	1002.14	2080.17	892.25	3730.23	1359.51	1375.3	2788.15	1505.51	2201.78	517.265	797.71	1174.71	1194.82	2558.58	556.151	1259.58	1364.24	550.593	629.791	725.339	860.003	1191.94	-0.897755	0.74661	0.688928	1
ENSG00000070190	DAPP1	4388.56	583.063	625.916	848.896	1255.03	255.166	1160.11	499.213	880.172	1006.14	1703.54	1069.33	1158.17	1567.47	1986.08	439.304	2746.56	4810.56	620.06	469.598	1948.49	1262.14	811.326	173.514	606.589	514.913	818.431	1823.47	679.588	1154.55	-0.521563	1	-0.179079	1
ENSG00000070193	FGF10	3132.18	864.203	1137.1	1312.92	2207.36	1242.24	152.594	625.451	1671.9	2691.26	3213.11	2558.56	918.041	2358.72	1470.46	1072.09	799.433	1913.88	1911.62	1827.72	936.836	1254.75	1805.86	128.529	2325.45	1214.52	879.331	1022.22	1297.85	478.113	-1.03539	0.386635	0.409837	1
ENSG00000070214	SLC44A1	44984.2	22959.3	17822.7	20542	23889.9	16612.3	23880.6	18026.2	20793.9	23110.9	31489.6	20437.6	9422.38	19059.1	11969	19384.7	19688.7	64338.1	29977.6	24799.5	24561.9	26223.3	27670.1	10706.4	22191.2	21548.7	35623.3	28404.6	19411.4	30529.8	0.0146005	1	-0.242697	1
ENSG00000070269	C14orf101	5329.38	4175.52	5401.73	5187.78	6045.34	5742.21	6066.43	5847.11	5105.57	5368.95	7698.54	5118.62	4351.92	5291.07	4611.91	4363.64	5484.98	7332.23	8438.71	7016.14	5387.2	5881.04	9589.79	7319.71	5406.81	6570.04	6017.18	6317.19	5721.23	5073.61	0.105653	1	-0.0556192	1
ENSG00000070366	SMG6	8853.09	16532.5	16276.9	20438.1	16739	14616.8	11595.1	17724.2	19886.6	20656.7	16405.7	24725.5	12754.7	20298.3	19512.3	18399	19199.8	4806.25	16384.9	19028.7	15107.1	18272.5	14381.4	15417	18442	15090.6	8615.06	17389.6	15580.6	12381.5	-0.296185	1	0.356292	1
ENSG00000070367	EXOC5	24420.5	17192.2	11624	14947.5	12266.3	15538	20001.1	18619.4	13139.8	19728.3	23755.7	10655.6	8044.4	14353.2	8555.43	11252	15724.1	30832.2	28316.3	20214.1	23643	15894.8	30695.2	7107.63	11299.5	21548.7	17769.3	27579.7	15684.7	21350.8	0.428601	1	-0.134146	1
ENSG00000070371	CLTCL1	905.761	3566.2	2939.04	4753.53	4533.69	2159.55	1485.29	2015.5	1579.89	3375.19	2704.3	3759.58	3546.56	3023.22	2315.5	3139.82	3215.76	785.596	1786.1	3354.99	4997.5	3136.2	1888.73	3495.98	2644.49	2442.34	1586.36	1995.52	2047.32	2119.46	-0.235817	1	0.300486	1
ENSG00000070388	FGF22	0	13.1271	4.09765	26.1422	15.5711	32.9455	10.6616	10.0416	8.55921	12.3452	3.93557	18.8129	73.8866	15.0495	33.4196	21.7594	34.8844	3.23291	6.85907	12.8462	10.1322	21.5176	2.18098	25.7057	27.4131	7.69571	49.0167	8.43417	17.1145	14.0229	-0.264196	1	0.413581	1
ENSG00000070404	FSTL3	13148.1	12584.5	7864.42	6534.1	11421.7	4780.33	5840.54	4220.36	8597.01	7260.24	5094.32	10597	5245.95	8644.22	17722	6528.4	5103	11979	3943.28	5413.94	5821.32	8414.07	2444.88	7718.14	10856.8	4583.85	5209.14	5428.23	4868.36	6928.63	-0.732578	1	-0.182089	1
ENSG00000070413	DGCR2	15380.4	53629.8	57643.7	44376.4	41777.4	41236.8	35519.7	51991.4	47025.7	34358	29280.1	37656.7	23737.9	45883.1	31543.4	50939.3	40981.6	28405.4	39514.4	36252.6	41472.5	31914	38908.8	30821.2	40832.8	48852.4	32570.9	37250.4	45526	43716	0.242542	1	-0.0698629	1
ENSG00000070423	RNF126	3348.39	15642.1	8549.75	7449.08	8382.25	10583.9	7516.41	8381.91	6732.53	5864.61	4347.12	5034.34	7043.24	7894.06	10976	7956.88	6900.13	6373.14	5768.48	5639.46	5048.16	4881.14	3356.53	5533.16	6297.44	7462.74	6602.41	6210.92	7521.82	12467	0.27242	1	-0.116118	1
ENSG00000070444	MNT	3839.26	14621.4	12372.9	11611.5	13138.3	11231.2	8631.87	12019.1	14797.4	13572.4	8880.33	12969.6	10098.4	10602.4	11396.1	13384.4	12110.1	3884.88	10111	9060.82	11678.5	8652.11	6375.02	13000.7	10413.5	8535.95	5642.87	11116.2	9504.25	8348.28	-0.0625016	1	0.229588	1
ENSG00000070476	ZXDC	3704.86	11561.7	12634.1	10640.6	8867.45	7665.97	8987.7	10409.6	11173.3	9139.8	9281.76	13273.7	8757.41	11360.1	10207.3	10539.2	9074	3717.84	7767.9	9447.63	9996.56	9533.66	5090.42	16515.9	12302.7	8775.91	5941.42	8435.86	7785.67	5155.07	-0.193554	1	0.0960479	1
ENSG00000070495	JMJD6	6357.86	6584.35	4859.82	6049.02	9137.14	7252.53	7732.3	5867.91	4818.83	6808.4	4903.16	6073.57	6158.45	6345.69	4779.01	4725.9	4578.57	4699.57	3733.39	4199.27	3569.64	5281.24	5557.15	6625.65	6226.28	4889.58	5498.79	3559.22	4014.06	4539.4	-0.270264	1	0.0994836	1
ENSG00000070501	POLB	8607.65	6477.14	3243.29	3893.01	3897.77	6516.1	6630.16	5773.23	2863.06	2658.55	3882.16	2691	4106.25	3222.92	3146.22	3819.65	3789.02	16325.1	6957.15	3547.68	3631.99	3335.23	12433.8	4627.03	4906.37	8063.01	6975.23	4901.94	11192.9	18321.2	0.894661	0.447135	-0.727168	1
ENSG00000070526	ST6GALNAC1	742.14	922.181	2851.97	875.038	273.429	4812.63	387.148	1909.35	825.964	734.542	1604.59	978.273	3387.7	2759.85	1417.95	4096.06	4520.43	4815.95	4393.92	1875.54	1064.66	1227.85	2431.8	1960.06	672.497	2306.62	947.657	2386.87	2458.07	2755.83	1.1787	0.428076	0.354104	1
ENSG00000070540	WIPI1	3079.59	4414	4914.11	2703.54	3104.26	6587.81	6016.46	5454.77	2770.33	2992.49	2978.66	2289.91	6158.45	3736.91	2539.89	5685.67	3972.75	2904.23	3965.91	6324.59	5437.08	2122.18	5548.42	732.613	2676.57	7938.48	1567.05	4468.42	4372.75	6512.62	0.918361	0.626979	0.094815	1
ENSG00000070601	FRMPD1	35.0617	18.5968	182.346	117.64	231.076	186.045	652.355	380.865	70.6135	64.1953	76.4625	76.0043	615.106	210.115	687.49	112.914	100.002	160.568	219.49	47.1026	198.746	51.7768	56.7056	70.6907	145.815	94.4474	794.665	291.822	61.3269	38.7298	0.252204	1	-1.21776	1
ENSG00000070610	GBA2	11932.7	26505.9	16732.8	17550.9	20243.1	20671	38577.6	21915.2	16985	15000.1	11652.1	22782.5	20002.9	21525.5	23155	21195.4	17527.1	15847.7	12238	14995.7	17869.3	18132.6	16200.4	27563	18614.1	25605.7	9966.74	14727.7	16764.4	16917.6	0.193444	1	-0.0865937	1
ENSG00000070614	NDST1	9986.75	74600.4	35087.2	47470.6	31606.9	35292.4	36700.5	50088.5	35557.1	32992	34930.4	32519.3	23832.1	49811.6	24410.7	51173.9	45044.4	17807.9	35251.5	32454.4	52636.6	33375.9	35342.9	25892.1	29971.9	52766.7	20912.3	39910.5	38924.1	26330.9	0.307047	1	-0.0455654	1
ENSG00000070669	ASNS	7281.15	5350.4	6899.42	5919.76	4872.52	3830.08	15120.1	11101	5256.07	4364.04	4504.54	4191.52	7106.04	4465.66	7610.13	4446.56	3587.28	9040.28	6729.43	3820.3	3434.03	6950.87	13116.4	9157.67	6750.05	12231.3	12797.8	5094.24	6644.7	8609.37	0.505382	1	-0.967422	1
ENSG00000070718	AP3M2	7807.08	5032.07	3966.53	7152.07	5576.33	5428.9	6864.72	5097.57	5595.58	4542.43	4938.02	4893.62	3928.92	4833.79	5934.37	4542.42	4161.7	7180.29	8392.07	5864.98	3868.15	5206.6	9851.51	5706.67	8410	4327.09	8833.41	5129.66	5276.97	7774.68	-0.118537	1	-0.27094	1
ENSG00000070729	CNGB1	0	8.75142	13.3174	15.9758	4.35992	3.22995	0	0.717261	8.55921	3.08631	5.06002	2.25755	60.9564	4.0518	0	4.70473	3.48844	0	4.11544	3.56838	3.89699	5.37941	0	0	1.16652	20.2887	1.48536	3.37367	0.713104	0	0.724203	1	-1.05269	1
ENSG00000070731	ST6GALNAC2	1455.06	630.102	1159.64	2739.12	1772.62	3164.71	494.43	1180.61	1562.77	4125.16	3167.57	2731.64	1884.11	1998.69	1818.98	1653.12	2497.14	782.363	1122.83	3746.08	1043.61	2503.44	1890.91	636.217	4002.32	1266.29	1460.1	2557.24	1029.01	1159.89	-0.952519	0.299437	1.03774	1
ENSG00000070748	CHAT	0	1.09393	6.14648	437.156	13.0798	0	0	522.883	13.5521	6.17262	10.6823	0.752517	127.454	12.7342	19.0969	38.2259	3.48844	0	4.80135	0.713675	1233.01	8.06911	4.36197	0	115.485	0	0	8.43417	210.366	44.7396	1.06926	1	-5.61147	1
ENSG00000070756	PABPC1	493494	986737	839963	405570	373604	336418	639232	609028	345998	258643	358496	235244	345272	278863	230600	388418	224584	434978	566636	310299	317648	317682	567126	227239	453044	345638	416368	423163	423367	510357	0.669533	1	-0.698849	1
ENSG00000070759	TESK2	8677.78	20079	8629.65	9741.61	11673.4	15178.8	9811.31	20432.6	7896.58	6890.5	8345.66	6411.45	9333.72	8709.05	8598.4	11697.1	11183.3	6885.01	12340.2	19693.9	12534.3	4576.53	6050.05	1253.15	11118.7	11245.5	5977.07	10529.2	13434.2	23220.5	0.529882	1	0.151192	1
ENSG00000070761	C16orf80	5650.78	7703.44	5850.42	5792.68	6620.85	8251.23	6178.38	9176.63	3476.47	5152.29	4298.77	3968.02	5595.06	7574.55	4139.26	5174.03	5289.05	6944.28	5188.2	5848.57	2579.81	4483.07	5478.63	5346.79	4841.04	6406.33	10684.2	4365.53	5225.62	7763.33	0.20759	1	-0.0419537	1
ENSG00000070770	CSNK2A2	6387.08	7961.6	5964.13	5289.44	6802.09	5298.41	4382.57	6079.5	4077.04	5561.53	5699.27	4956.83	4654.85	5586.85	5652.69	4042.54	3559.95	5724.4	5789.05	6650.74	3653.82	6573.64	7845	7615.32	5279.07	6340.57	6324.65	5654.27	5167.86	5667.91	-0.0208789	1	-0.134901	1
ENSG00000070778	PTPN21	9940	13118.4	9449.19	10663.1	12177.3	8981.85	10958.1	11037.2	10982.2	17330.9	12743.9	13984.8	7324.01	11624	12718.6	10975.5	12881.6	4735.13	12620.7	11895.5	9235.09	11182.4	8102.36	9498.27	9219.57	10018.4	9882.07	10159.8	11063.1	7937.61	-0.244366	1	0.357716	1
ENSG00000070785	EIF2B3	9747.16	5731.08	3698.13	3829.11	4060.33	3985.11	3705.56	4306.43	3330.25	3026.44	3147.33	3830.31	3265.79	3466.6	3375.38	3025.73	2311.67	6891.48	3690.18	3773.91	3328.81	3518.13	5886.48	4697.72	3464.55	5796.27	5688.91	2643.27	3675.34	6166.06	0.102046	1	-0.367832	1
ENSG00000070808	CAMK2A	81.8107	108.299	49.1718	181.543	906.24	123.384	169.919	68.1398	181.883	400.603	109.072	735.21	592.94	217.061	496.52	175.251	211.05	43.1054	150.9	203.397	117.689	515.751	207.194	102.823	242.052	44.7751	193.096	91.089	149.039	52.7527	-1.23176	0.405655	0.711694	1
ENSG00000070814	TCOF1	12353.4	17716.2	14596.9	13677.5	12500.5	11756.4	16009	11306.2	15802.4	14431.6	11853.9	13205.9	11107	12474.3	15821.8	11184.3	11342.1	10042.5	12209.8	11627.9	13467.2	13962.3	15059.7	43866.8	14524.9	13935.5	7334.69	12224.5	14165.8	12174.5	-0.0312199	1	-0.198621	1
ENSG00000070831	CDC42	86941.4	52099.4	35289	37109.6	38072.7	55097.2	59725.4	51750.4	35900.2	39028.9	45239.4	29314.3	31747.2	35427.2	31925.3	34642.7	37662.3	72046.4	48774.2	45460.4	44043.8	40147.9	76155.6	33321	37889	71610.7	66068.6	49220.1	45344.1	72261.9	0.394476	1	-0.216832	1
ENSG00000070882	OSBPL3	3447.74	1252.55	1770.19	1723.93	1952	926.35	1955.73	1331.95	3099.86	2696.82	4232.99	2730.89	2628.51	3508.86	2468.28	1168.54	1937.83	1534.55	1667.44	2502.15	2098.92	2995.66	1574.67	976.818	2770.48	1657.38	1831.44	3847.67	1552.43	862.073	-0.769731	0.605716	0.0320689	1
ENSG00000070886	EPHA8	70.1235	47.0389	145.467	29.0469	37.3707	3.22995	78.6291	35.863	161.198	20.3697	19.1156	6.77266	374.974	14.4707	0	283.46	27.9075	189.664	55.5585	0.713675	316.436	20.8452	2.18098	1201.74	117.818	111.938	1038.26	96.1495	55.6221	296.484	1.56107	1	-4.03963	1
ENSG00000070915	SLC12A3	29.2181	14.2211	28.6836	79.1528	36.125	72.9969	0	47.3392	67.7604	41.9738	145.616	76.0043	382.363	81.6148	19.0969	44.6949	77.9084	67.891	48.0135	42.1068	70.1458	46.3974	10.9049	25.7057	23.9136	32.1821	57.9289	143.381	47.0649	46.0751	0.174099	1	-0.0112924	1
ENSG00000070950	RAD18	3821.73	3361.64	2994.36	2964.96	3099.28	3971.55	4936.31	4569.67	2873.04	2641.88	4338.69	2831.72	3498.53	3178.35	4206.1	2818.72	3254.71	3927.98	5575.05	4695.98	3408.31	2624.48	5330.33	7338.98	2477.68	4774.14	2106.23	4648.91	3191.14	3702.71	0.364618	1	-0.186512	1
ENSG00000070961	ATP2B1	16911.4	21896	14325.4	12149.6	13393.7	9156.27	13590.8	18546.2	14263.9	14283.4	17052.3	10687.3	8792.5	13293.4	12904.8	11636	11481	16992.2	24431.3	14554	16789.8	15328.6	29390.9	9620.37	14138.8	19847.2	18820.9	19312.6	15385.2	15694.3	0.284678	1	-0.431677	1
ENSG00000070985	TRPM5	11.6872	20.7846	35.8545	26.8684	73.4958	21.9637	0.666348	22.2351	26.3909	32.7149	23.0512	62.459	84.9696	35.8873	257.809	55.2806	65.6989	15.0869	41.8403	57.8077	35.0729	84.7257	17.4479	96.3965	308.544	27.9844	19.3096	42.1708	41.36	7.34531	-1.62065	0.720829	-0.177504	1
ENSG00000071051	NCK2	16192.7	23070.9	16183.7	15861.8	12053.3	16109.1	16182.9	13747	14094.9	13756.3	10902.7	11980.8	10599	15601.2	16566.6	15543.3	14991	14975.9	11410.1	12226	13259.9	15247.3	16422.8	6445.71	16229.7	14549.8	8892.83	13977.1	15065	15086.6	0.00894981	1	-0.0563616	1
ENSG00000071054	MAP4K4	8146.01	18864.8	13609.3	12668.1	13607.3	9403.04	16867.3	13867.5	14004.3	10700.9	11044.3	10665.4	9542.45	16131.9	10517.6	15199.2	11853.7	8085.5	12663.9	9439.07	16315.1	11989.4	14187.3	30403.4	10241.4	14735.2	5335.4	12644.5	11297	10006.3	0.152283	1	-0.344332	1
ENSG00000071073	MGAT4A	13241.6	9904.42	11961	9499.79	7624.25	7341.68	10085.8	11667	9452.22	9797.19	18055.8	7230.19	13081.6	13156.2	6216.05	9600.59	11095.6	22494.6	12400.5	9841.58	30013.8	8399.95	22708.4	2319.94	9151.91	23100.4	14699.1	16482.1	17154.4	39404.9	0.737241	0.925646	-0.67771	1
ENSG00000071082	RPL31	270478	310911	147668	172688	133698	109187	139193	134328	109948	72080.2	63063.6	80133.3	68247.2	113198	113293	102211	77068.9	260696	98916	92650	67942.5	70920.8	161818	212966	116030	101350	338556	66157.6	115478	193454	0.435769	1	-0.682589	1
ENSG00000071127	WDR1	56542.9	45743.7	48909.6	61305.7	68892.3	69349.6	49192.5	44974.4	64130.6	78073.2	46722	60304.5	49927	68928	56040	61656.7	57491.2	53614.5	38876.5	58054.6	46777.9	47244.7	49730.8	22145.5	56700.9	63059.4	31932.2	49670.5	49483.7	56893.5	-0.228128	1	0.341226	1
ENSG00000071189	SNX13	13510.5	8139.91	12862.5	14137.1	13537.5	15744.1	17950.1	19211.1	13012.9	14418	20876.5	11018.4	9021.55	16529.6	8168.72	12429.9	15529.4	20176.6	26623.5	18574.8	20281.5	13860	24296.2	5115.44	15009	24871.1	16508.2	21664	15177.7	20205.6	0.378039	1	-0.134811	1
ENSG00000071203	MS4A12	0	2.18785	15.3662	0.726173	22.4224	5.81391	0	0.717261	1.42653	6.17262	2.2489	0.752517	66.4979	1.73648	4.77423	1.17618	1.16281	3.23291	2.05772	0	5.45579	1.34485	8.72394	0	0	0	0	3.37367	0.713104	20.0327	1.24247	1	-1.24507	1
ENSG00000071205	ARHGAP10	14480.5	6418.07	6434.34	8599.34	9052.44	9523.19	6714.79	4523.76	9159.78	15695.7	9233.97	12993.7	8301.16	7194.83	11415.2	6398.43	9775.18	5068.12	7510.68	8297.9	5528.27	13086.1	11836.2	4652.74	8022.14	4993.12	5556.72	6489.25	7382.76	8190.69	-0.589359	1	0.56203	1
ENSG00000071242	RPS6KA2	9151.11	15824.8	20137.9	25614.3	16491.7	26762.1	13887.4	25594.7	20943.7	23046.1	19050.4	16205.5	22236.2	27448	15373	24244.1	23980.7	10983.3	21801.5	20553.1	22534.7	17793.7	27964.6	7223.31	17386.3	25202.8	14482.2	19229.9	23123.8	18329.2	0.142396	1	0.191524	1
ENSG00000071243	ING3	4908.64	4116.45	2363.32	2659.24	2723.08	2689.9	3747.54	4292.8	2313.13	2795.58	3345.8	2235.73	2480.74	2586.2	2539.89	2515.85	2389.58	6953.98	4913.15	2276.62	2248.56	2720.64	4464.48	2082.16	2032.07	3817.07	4511.03	3505.24	2365.37	2334.47	0.349354	1	-0.445864	1
ENSG00000071246	VASH1	5954.65	5754.06	7067.42	6879.76	7089.85	4302.94	8669.19	5131.28	9532.11	6451.62	9289.63	10731.7	6827.12	10328.6	10145.2	6780.11	6515.24	3995.87	3823.93	4416.94	9026.21	8773.82	2756.76	18906.6	6090.97	5987.97	4107.01	8199.7	5938.73	2549.49	-0.484494	1	-0.141767	1
ENSG00000071282	LMCD1	6036.46	4168.96	3302.71	3782.63	6295.72	4259.01	3457.01	3046.21	3716.84	4951.06	3671.33	3201.96	1695.7	5498.87	6512.06	3100.42	2558.19	6029.37	1614.62	4337.72	2901.7	5923.4	1908.36	1825.11	4981.61	3174.13	6424.16	3466.44	2363.23	2188.9	-0.839409	0.792407	0.0278941	1
ENSG00000071462	WBSCR22	19038.5	15790.8	10608.8	8244.24	14068.8	10864.9	11038.1	9756.18	9856.64	8927.46	7875.08	10884.4	10503	9796.09	12570.6	9699.98	9532.15	17417.8	11383.3	9173.58	10962.2	10753.4	14287.6	36592.1	9630.18	13254.1	13383.1	8211.51	9992.01	16313.3	0.147233	1	-0.397353	1
ENSG00000071537	SEL1L	26909.9	77794.6	81412.1	65179.8	29071.9	56496.4	163824	62340	132906	45256.4	62186	27669.3	78829.6	54856.1	21737.1	53801	56188.2	42645.3	113135	56952.7	67757	32971.1	61429.6	35191.1	28977.4	81608.2	36184.8	74418.1	54956.8	63496.2	0.606771	1	-0.41848	1
ENSG00000071539	TRIP13	636.955	1729.5	1572.47	807.504	841.464	368.215	2862.63	1233.69	630.528	387.641	522.306	331.108	600.328	509.948	296.003	588.091	326.75	1877.24	1451.38	498.859	630.533	541.303	3288.92	4864.81	561.678	1513.26	1653.2	554.968	791.545	1211.31	1.23863	0.80994	-1.72781	1
ENSG00000071553	ATP6AP1	23842	187151	54356.4	56543.4	39591.8	49533.9	118209	77714.5	37204.7	23739.9	22802.1	23957.1	53388.6	40275.4	33944.8	64035.5	52759.7	32663.1	37440.9	41708.6	40616	25730.4	36276.3	28719.7	43442.3	91741.3	56146.5	37668.7	69131.8	88218.5	0.968141	0.501195	-0.552586	1
ENSG00000071564	TCF3	6182.55	19629.4	21088.6	17789.8	17524.4	12450.2	14351.8	15279.8	17008.6	12368.1	11860.7	11660.3	9073.27	16527.3	18528.8	16722.4	12778.1	11543.6	15016.6	10546.7	14870.1	11172.4	10436	16136.8	13161.8	12888.2	9299.81	14962.2	18198.4	17036.5	0.0789317	1	-0.30105	1
ENSG00000071575	TRIB2	10097.8	9286.35	7582.7	11454.6	8627.03	7333.93	5847.87	9598.38	7446.51	13144.6	12405.5	12141.1	10242.5	10012	13864.4	11210.8	13238	4518.53	11344.2	17436.5	13592.7	15980.2	9120.88	9112.68	12282.3	6508.48	6603.89	11671.2	11828.3	5687.28	-0.367823	1	0.388315	1
ENSG00000071626	DAZAP1	9951.69	15839	11694.7	10846.1	11794.8	11126.5	12566.7	11356.4	11288.9	11257.6	10108.8	8489.15	9581.24	11327.1	9362.27	9083.66	11631	14698.9	11419.7	10406.1	11203.1	11952.4	13046.6	19092.9	11946.3	12202.6	9050.27	10974.5	11453.9	14213.2	0.167719	1	-0.175692	1
ENSG00000071655	MBD3	8677.78	36025.2	19622.6	17598.8	20650.4	21054.8	19212.8	18000.4	16873.1	13085.3	9748.97	16589.2	14406	16738	24315.2	19004.2	15920.1	15229.1	13216.7	11983.3	14990.9	20143.2	14455.6	16535.2	15048.1	17864.6	9971.19	12868.9	18942.9	17366.3	0.128658	1	-0.136387	1
ENSG00000071677	PRLH	0	0	0	0	0	0	0	0	0	0	0	0	0	0	0	0	0	0	0	0	1.5588	0	0	0	0	0	0	0	0	0	Inf	1	NA	1
ENSG00000071794	HLTF	13376	12648	12771.4	14834.3	14520.4	11746.7	14235.9	15668.6	12624.8	13569.9	16080.7	9670.6	8609.63	14140.2	8880.08	12265.2	13592.7	38870.3	30710.1	15224.8	24910.3	14508.3	35986.2	15423.4	12992.7	19354	15649.7	20724.4	16760.8	20021.3	0.607148	1	-0.48476	1
ENSG00000071859	FAM50A	13779.3	21116.1	11212.2	8725.69	10322.4	7508.35	23895.2	8772.81	8865.2	5841.15	3735.42	7249.75	12111.9	7247.51	15821.8	10018.1	6736.17	17173.2	6297.31	6199.7	7182.93	7853.94	9356.42	24831.7	10510.3	11458.2	8976.01	6846.86	9981.31	13544.8	0.322251	1	-0.777346	1
ENSG00000071889	FAM3A	8969.96	22823.7	10064.9	10141.7	11520.1	8185.34	13893.4	12589.4	10224	8584.88	5313.02	11186.2	10397.7	9724.89	15645.2	10593.3	8947.84	12051.2	7026.43	8441.35	7580.42	11526.1	7650.89	14330.9	11986.5	12019.3	8621.01	7469.3	11376.9	13619.5	0.125631	1	-0.303681	1
ENSG00000071894	CPSF1	14159.1	28616	38034.4	24472.7	23457	20244	28503.7	26877.2	30490.8	19917.2	18394.9	38256.5	16582	25854.5	40609.6	30510.8	23290	23434.3	14624.9	14147.2	19372.7	33426.3	9672.67	73467	33027	22787.7	9700.86	22109.3	23375.5	15014.5	-0.247032	1	-0.147696	1
ENSG00000071909	MYO3B	467.49	248.321	124.978	323.147	173.774	130.49	16.6587	95.3957	159.059	210.486	255.25	166.306	676.062	255.842	71.6135	232.884	331.401	108.841	233.894	196.261	83.3956	273.677	152.669	77.1172	247.885	203.587	475.314	91.089	54.1959	208.34	-0.505768	1	0.0261346	1
ENSG00000071967	CYBRD1	169296	47083.7	52048.4	74819	69667.8	42658	62105	40646.4	63390.9	75571.4	89276.2	57125.1	23909.7	96046.1	37048.1	41715.7	50807.3	79260.1	69840.4	86877.1	52748.9	84033.8	51774.4	8328.66	87501.6	71476.4	113290	53101.5	73024	188517	-0.469275	1	-0.180734	1
ENSG00000071991	CDH19	672.016	516.334	898.41	1979.55	539.384	1747.4	216.563	1017.08	1753.92	4028.25	5251.74	937.637	2617.43	1225.96	582.457	1125.61	1023.86	155.18	681.106	645.876	1179.23	1401.34	1155.92	353.454	837.559	279.844	1020.44	1524.9	740.202	651.062	-0.876566	0.613261	0.607553	1
ENSG00000071994	PDCD2	14433.7	7659.68	11220.4	9602.18	9079.22	9920.47	10896.1	13135.2	9261.78	7931.2	9248.59	6458.86	8513.58	8553.34	7734.26	8388.54	8210.03	20506.3	12179.6	10254.8	9248.34	9298.31	18108.7	7049.8	9142.58	14004.8	13882.1	7442.31	8972.27	16841.5	0.36852	1	-0.37602	1
ENSG00000072041	SLC6A15	81.8107	5.46964	90.1483	305.719	134.535	67.183	15.9924	147.756	109.843	270.978	604.391	79.0143	652.049	152.811	52.5166	179.956	192.445	48.4936	146.784	164.859	49.1021	155.33	294.433	11381.2	122.484	17.4903	377.28	102.897	253.865	314.513	-0.23825	1	-1.98161	1
ENSG00000072042	RDH11	86509	422479	266473	148341	188738	733164	194647	454067	66913.8	84160.6	85998.4	71258.1	517241	208085	75757.6	282440	338026	80065.1	207673	214704	195495	161931	472816	70356.6	22627.5	333353	50825.9	315689	286998	847436	1.74286	0.30871	0.0941388	1
ENSG00000072062	PRKACA	10425	20248.6	16051.5	19892	16985.6	17119.4	20654.1	18701.1	18448.7	21121.5	18717.6	16815	15833.9	18308.3	30373.7	13697.2	16381.7	8267.62	16365.1	25753	12655.9	17875.8	18616.9	16760.1	21072	17159.3	20018.1	19268.7	19228.8	21967.2	-0.16674	1	0.122557	1
ENSG00000072071	LPHN1	5007.98	5484.95	9648.95	21969.6	11804.2	11345.5	9196.27	14277.1	19654.8	18624.7	13869.5	27317.9	7113.43	19474.7	29843.7	13108	10617.1	6631.77	7478.44	11692.1	10983.3	10875.1	6946.44	70086.7	18040.8	12104	9953.37	11397.9	9906.44	6654.19	-0.787652	1	0.139558	1
ENSG00000072080	SPP2	0	1.09393	1.02441	0	0	0	0	0	0	0	0	0	3.69433	0.578828	0	0	0	0	0	0	0	0	0	0	0	2.09883	0	0	0	0	3.03545	1	NA	1
ENSG00000072110	ACTN1	87040.7	126645	96576.5	153427	124094	124352	86700.6	66855.1	146673	209996	108539	163940	90546.1	134954	175706	123383	120506	62514.7	80912.3	129626	87701	108267	94674.4	45332	135551	82061.5	61117.9	70305.6	115785	99461.5	-0.555016	1	0.579511	1
ENSG00000072121	ZFYVE26	4990.45	7778.92	9193.08	11880.9	11100.4	7779.66	7843.58	9427.67	14137.7	13051.4	11900	12360.1	7783.95	15973.3	8369.23	11281.4	11676.4	3781.42	9277.58	10693	11017.6	9815.4	6686.9	26303.4	12313.2	9784.75	7964.48	12685	10210.9	6177.41	-0.375381	1	0.130932	1
ENSG00000072133	RPS6KA6	590.206	2484.31	1544.81	1833.59	1018.98	999.347	2178.96	4079.78	1691.87	1006.75	1914.94	898.506	857.084	1700.6	639.747	2514.09	2311.09	1404.16	4175.8	2011.85	3348.29	887.603	1888.73	616.937	2074.07	3444.18	1562.59	2872.68	1908.27	2074.05	0.868019	0.871932	-0.468969	1
ENSG00000072134	EPN2	14392.8	16506.3	14465.7	18234.9	19653.9	22965.6	24906.1	18989.5	18418	25208.4	19549.1	19998.2	15741.5	20516.6	20858.6	16541.2	20730	10538.2	18577.1	21447.4	17372	22358.8	22786.9	23893.5	19231.8	14398.7	12557.2	14844.1	18577.1	13091.4	-0.19341	1	0.306142	1
ENSG00000072135	PTPN18	13346.8	52127.8	32340.7	20595.7	26279.1	38877	45650.2	41117.7	32751.8	16685.8	15153.1	16602.8	35399.1	21242.4	35520.3	34571.5	31991.3	20609.8	31236.9	24090.8	29303	13740.4	9613.78	157467	24678.8	30349.8	22951.7	23182.2	31507.1	28403.7	0.544226	1	-0.400578	1
ENSG00000072163	LIMS2	22544.7	15996.5	14648.1	37718.1	29007.8	27753	10602.3	12331.9	29149.1	48347.7	19093.1	55551.6	25210.1	24893.1	71570.6	23476.6	26272	6314.94	11566.4	27001.9	11763.5	32838.6	16588.6	8977.73	34096.7	9203.37	12915.2	11382.8	21495.8	20960.2	-1.20856	0.356832	0.829729	1
ENSG00000072182	ACCN4	163.621	18.5968	63.5136	59.5462	74.1186	43.9273	56.6396	22.2351	92.0115	62.9607	52.8491	171.574	646.507	70.617	167.098	57.633	68.6059	90.5214	40.4685	92.0641	43.6463	170.796	10.9049	147.808	55.4095	13.2926	464.916	25.3025	56.3352	12.6874	-0.373659	1	-0.246116	1
ENSG00000072195	SPEG	14614.9	10881.3	12141.3	24965.8	21306.9	14801.6	7165.24	8584.89	26390.9	48113.1	19639.6	69642.5	19607.6	24306.7	54369	18365.5	25493.5	8229.9	10283.1	22725.6	13257.6	49047.4	8710.85	16053.2	35041	5863.43	12337.4	9768.46	16857.8	7624.44	-1.48281	0.11195	1.03303	1
ENSG00000072201	LNX1	1758.93	4921.58	4298.44	2751.47	5743.26	4394.67	8943.72	6012.8	4348.08	2282.02	3661.21	2012.98	1267.15	2425.87	1360.66	4738.84	3098.31	879.351	5691.66	4409.8	2285.19	1707.96	1131.93	5533.16	2273.54	3108.37	4650.65	3759.95	3897.83	3487.69	0.468987	1	-0.187982	1
ENSG00000072210	ALDH3A2	35359.7	15904.6	25546.8	32415.6	32153.8	63191.4	30071	32192.8	24367.4	43318.2	42476.6	31465	31327.9	37585.1	22610.8	37641.4	46692.7	24390.1	35772.1	46093.4	25925.9	35806	38437.7	19112.2	36050	38331	30228.5	38195	29352.1	26345	-0.117693	1	0.570486	1
ENSG00000072274	TFRC	6217.61	8339.01	10635.5	10499	18357.7	9266.73	8569.9	11829.1	11865.2	19256.1	17170.3	7374.67	8668.74	15305.4	7419.16	8136.24	9658.9	17838.1	6743.15	8123.05	13764.9	9850.37	14941.9	10147.3	10800.2	16792	5642.87	15173.1	5860.29	7631.11	-0.163915	1	-0.0255611	1
ENSG00000072310	SREBF1	10360.7	72251.7	46532.9	26868.4	22973	38154.8	33556	36302.7	44051.4	22324.5	12538.7	19501.5	32831.5	23573.9	18385.6	46397.5	34005.9	20575.3	18935.1	29414.8	35513.3	14883.5	23345.3	16419.5	16080.4	86718.1	14607	35624.2	53035.7	116405	1.18195	0.291175	-0.3305	1
ENSG00000072315	TRPC5	64.2798	0	45.0742	21.7852	6.22845	3.87594	0	4.30356	60.6277	66.6643	88.2692	29.3482	376.822	33.572	19.0969	29.9927	18.0236	4.31054	15.09	23.5513	23.3819	12.1037	0	38.5586	32.0792	7.69571	2.97071	50.605	24.9586	0	0.0775212	1	-0.421726	1
ENSG00000072364	AFF4	22632.3	63527.6	37062.2	52525.5	42917.2	50726.4	45652.8	65793.6	46659.8	58716.5	78488.2	43984.6	38949.3	62618.8	27194	49293.2	60139.5	38544.9	77791.4	77100.5	82642.7	40601.8	71638.8	48358.9	41905.4	64527.2	44284.4	75777.6	54181.6	39954.5	0.296517	1	0.149243	1
ENSG00000072401	UBE2D1	10191.3	6373.22	4050.53	3697.67	3857.9	5292.6	8938.39	5286.93	3995.01	4497.99	6336.83	3162.08	4172.74	3733.44	2654.47	3098.65	3590.18	7686.77	6188.25	4192.13	6530.57	4563.76	10455.6	2808.35	4050.15	6235.63	9137.91	5826.32	4879.06	6785.07	0.330804	1	-0.4432	1
ENSG00000072415	MPP5	10769.8	11542	11215.3	11835.9	9493.41	18587.7	10171.1	22517	11682.6	11771.2	15982.4	8610.3	8007.46	10418.3	6378.38	14821.7	14903.8	21945	23676.8	20444.7	15243.5	8997.73	21807.7	4003.67	10482.9	21555.7	10434.6	23695	15121.4	19129.9	0.702465	1	0.0543926	1
ENSG00000072422	RHOBTB1	6089.05	3615.43	3370.32	3740.52	5438.06	2629.18	4557.15	2840.35	4301	8303.41	5162.34	8715.66	4782.31	9012.93	10097.5	4027.84	8805.98	4033.59	4961.85	4010.14	4726.27	6532.62	3251.85	3470.27	4166.21	2510.2	3946.59	3594.64	3693.88	4725.04	-0.693164	1	0.507842	1
ENSG00000072444	ASAH2C	93.4979	13.1271	62.4892	31.2254	43.5992	36.8215	54.6405	104.003	42.0828	36.4185	87.707	18.0604	230.896	33.572	42.9681	14.1142	9.8839	79.745	104.258	21.4103	21.8231	29.5868	146.126	38.5586	82.2394	57.3681	31.1925	47.2314	86.9987	99.4956	0.550244	1	-1.46909	1
ENSG00000072501	SMC1A	12219	25468.8	19362.4	24313.7	19730.5	14820.3	19254.1	23200.5	22384.5	22902.9	23179.4	21663.5	16484.1	25856.3	17278	22917.9	21897.5	14817.5	22323.5	22956.1	24694.4	18257.7	23519.7	26566.9	21475	26654.5	19611.2	24395	21910.8	19284.1	0.0684948	1	-0.0319263	1
ENSG00000072506	HSD17B10	8712.84	13919.1	9415.38	7205.81	7237.46	6053.58	10153.1	8700.37	5654.78	3643.7	3165.89	4353.31	6828.97	6409.94	8607.95	7021.22	4640.78	10691.2	5301.37	5650.17	5060.63	4418.51	8364.08	6124.39	7098.84	12253	10044	5789.21	6298.13	14871.6	0.473724	1	-0.723729	1
ENSG00000072518	MARK2	10238	22561.2	27427.6	16694.7	23728.5	23551.5	20519.5	26898.7	25837.4	16962.4	15904.8	13499.4	15331.5	17427.4	14995.9	22357.5	20157.3	18203.4	27371.1	19146.5	26767.6	13664.4	15059.7	49740.6	18818.8	23136.8	16836.5	22667.7	19519.1	24405.8	0.360247	1	-0.206494	1
ENSG00000072571	HMMR	379.835	2594.8	660.746	588.926	310.8	174.417	2274.25	553.008	169.758	225.301	490.822	144.483	580.01	348.455	119.356	263.465	252.33	3446.28	775.075	248.359	1125.45	386.645	7753.4	1156.76	188.392	2337.4	136.653	932.819	740.202	1925.81	2.4377	0.633449	-2.51606	1
ENSG00000072609	CHFR	4242.47	5420.41	6634.1	3819.67	4907.4	4205.4	5390.76	5056.69	5281.03	4246.76	4389.29	5993.05	5929.4	4596.47	7037.22	5642.15	5078.58	7984.2	4404.89	3497.01	5735.59	5359.24	5035.89	16368.1	4921.53	5847.34	2788.01	4341.91	6039.99	4973.44	0.188792	1	-0.308328	1
ENSG00000072657	TRHDE	1922.55	795.285	705.821	1370.29	2163.14	704.129	379.818	928.135	1297.43	1714.14	2587.36	4459.42	792.433	1190.65	1589.82	900.368	1172.11	896.593	2893.16	2422.21	768.486	1738.89	2004.32	4408.53	2245.54	547.795	1553.68	1465.86	1170.2	633.032	-0.82756	0.61913	0.5511	1
ENSG00000072682	P4HA2	5083.95	2793.89	2604.06	4447.81	4202.34	5389.5	5120.22	2793.01	3741.8	4410.34	4931.27	5512.19	3334.13	5653.42	5428.31	4183.68	3988.45	4391.36	3066.69	2981.02	4553.24	4023.13	3267.11	7441.81	4608.91	3516.94	8875	3888.15	4856.95	4276.98	-0.360068	1	0.0357764	1
ENSG00000072694	FCGR2B	7152.59	2289.59	1103.29	885.205	2040.44	268.732	293.86	484.151	2267.48	846.266	2664.94	1736.81	1937.68	2484.91	1446.59	574.565	910.482	2549.69	496.597	446.047	763.81	1308.54	294.433	700.481	722.657	891.304	2144.85	1675.03	870.7	577.609	-1.26442	0.826941	-0.871979	1
ENSG00000072736	NFATC3	3961.97	10069.6	8439.11	9419.91	10189.8	6779.02	8232.06	10179.4	8214.7	10514.4	14037.6	12509.1	5284.74	12195.9	5576.31	10617.4	8433.88	2849.27	10752.3	11468.8	7018.48	6394.77	7260.5	5340.36	9942.81	9494.41	6799.96	12285.2	8874.58	4443.91	-0.132735	1	0.271513	1
ENSG00000072756	TRNT1	7228.56	16212	3528.08	6287.2	5842.91	4027.1	8661.86	10961.9	5139.09	3755.42	4733.93	2876.12	2458.58	3621.15	3174.87	4443.62	5408.82	13292.6	9361.94	7264.5	10765	3665.4	5120.95	7679.59	3446.47	8999.09	4196.13	7204.47	5753.32	8694.18	0.886203	0.613777	-0.639826	1
ENSG00000072778	ACADVL	34705.3	53714	43576.5	21954.4	27576.5	57429.8	29941	34092.8	34057.8	26684.9	21868.3	36639.3	45951.9	31068	75337.4	39058.7	35681.5	37321.8	24018.4	31589.4	24620.4	41810.8	32570.8	39696.1	28072.2	45169.6	10852	39326.8	28557	32348.8	0.136518	1	0.0641971	1
ENSG00000072786	STK10	6655.88	4665.6	6803.13	8111.35	6194.82	3297.78	5241.49	4474.99	10959.4	5641.78	8771.82	7551.51	4786	11593.4	5733.86	5214.61	5384.4	3125.14	2941.85	3258.64	5923.42	6212.55	2567.02	5076.88	6582.65	4999.42	3529.21	6943.01	6028.58	2733.79	-0.781192	0.650343	-0.181878	1
ENSG00000072803	FBXW11	10629.5	14885.1	13168.8	14792.9	11926.9	13604.6	12740.6	22423	14513.6	16754.3	17764.6	13214.2	10767.1	15141	7562.39	13311.4	14418.3	11262.4	17920.7	15032.1	15651.1	12895.1	23620.1	11529	14086.3	18776.8	15452.2	19533.5	16648.1	12742.1	0.286999	1	-0.0259514	1
ENSG00000072818	ACAP1	3728.23	794.191	1664.67	2248.96	1893.45	507.748	313.85	867.168	3511.42	1086.38	2142.64	2265.08	1346.58	3170.24	1537.3	1029.75	1076.76	1584.12	384.794	310.449	1081.02	2942.54	296.614	886.848	1540.39	777.267	628.306	1791.42	1424.07	478.781	-1.38532	0.123732	-0.490015	1
ENSG00000072832	CRMP1	2769.88	2901.1	4997.09	4890.77	5940.7	3884.34	4371.91	4215.34	6524.26	5125.75	3872.04	6707.94	3834.71	4564.64	5409.21	5044.06	4238.45	2106.78	3209.36	3551.25	3398.17	3890.66	2322.75	35872.3	4289.28	1695.16	2938.03	3039.67	4006.93	2165.53	-0.497307	1	-0.0995065	1
ENSG00000072840	EVC	5709.22	13874.3	15909.1	23631.1	22149.6	13315.2	12160.2	17780.2	24054.2	24404.7	19063.3	26381.8	11461.7	27167.3	14270.2	21174.2	24590.6	4915.1	19435.9	22297.4	18468.6	15990.3	8374.98	19979.8	20163.8	9740.68	10012.8	17232.7	19007.8	9992.96	-0.407861	1	0.463426	1
ENSG00000072849	DERL2	10407.5	11842.9	8445.26	5497.85	6093.3	13910.8	14864.2	11357.8	6107.71	6341.75	8115.71	6318.89	11964.1	5428.25	8436.07	7930.41	9145.52	10582.4	7697.93	9998.59	6538.37	7723.49	14091.3	4106.49	6252.53	13475.2	8289.77	10660.8	7914.74	11186.9	0.620962	1	-0.00893739	1
ENSG00000072858	SIDT1	3821.73	1453.83	7121.72	3365.81	5148.44	8106.53	2818.65	2836.77	2432.24	4020.85	7135.19	4196.79	4858.04	8258.72	5208.69	7044.16	8684.46	6028.29	8274.78	12345.9	5951.48	3430.05	5469.91	449.85	3222.5	16062.4	4490.23	6303.7	4421.96	3349.46	0.363977	1	0.498193	1
ENSG00000072864	NDE1	4306.75	6660.92	5425.29	9594.92	8950.91	8981.2	5338.11	4478.58	8447.94	11849.6	7226.83	14201.5	6768.01	7036.24	9185.63	7483.46	8499.57	4853.67	4990.66	8847.43	7852.43	8960.08	7299.75	8058.75	8142.29	4438.33	4303.08	6055.73	6945.63	4972.78	-0.512542	1	0.647503	1
ENSG00000072952	MRVI1	33717.7	27435.7	25228.2	42126	38800.2	33226.5	18571.8	17022.7	43080.6	78214.5	38813.7	63072.3	21401.2	44193	61172.3	36836.9	47971.8	20452.4	29013.2	47792.7	24912.7	61798	44328.5	11869.6	50934.2	13792.1	22036.7	22441.6	37798.8	22824.6	-0.909494	0.540332	0.779447	1
ENSG00000072954	TMEM38A	987.572	1354.28	1099.2	1600.48	1682.93	2792.62	624.368	1742.94	799.573	856.76	843.337	1575.77	853.39	1265.32	654.07	1934.23	1711.66	2171.44	1479.5	1715.68	1614.91	985.777	1308.59	2326.37	1184.6	2408.76	1005.59	1322.48	1176.62	1544.52	0.400158	1	0.35327	1
ENSG00000072958	AP1M1	8525.84	14797.6	10929.5	12628.1	10850.6	11715.7	13049.1	10663.5	11907.3	10279.9	8494.65	12255.5	9389.14	13270.8	16008	11005	9767.62	6476.59	8152.69	9152.89	7663.82	9657.38	9735.91	20661	12421.1	11885	9042.85	9230.36	11843.2	11080.7	-0.154154	1	-0.0605726	1
ENSG00000073008	PVR	5487.16	20038.6	15212.5	13221.4	12838.1	15977.3	18593.1	14629.2	11873	11362.6	9087.23	10244.8	13502.8	13685.8	8956.46	15922	12741.5	9550.01	9689.81	10253.4	17255.1	9176.6	9417.49	155937	9507.7	12788.2	14320.3	11475.5	11550.9	12805.6	0.415419	1	-0.585939	1
ENSG00000073009	IKBKG	2489.38	4277.26	3100.9	2622.94	2429.1	2102.7	3588.95	2389.2	3237.52	2463.49	1913.81	3610.58	3234.38	2424.71	4406.62	2858.71	2868.08	2649.91	1847.15	2259.5	3116.81	2773.76	1814.58	4755.56	2978.12	2655.02	2226.55	2639.9	2597.12	3744.77	0.146637	1	-0.0955065	1
ENSG00000073050	XRCC1	7403.87	7007.7	6198.72	7453.44	7135.32	5257.07	4353.25	7469.55	6981.46	7177.52	4887.42	5988.53	5122.19	6790.81	9930.41	5228.72	5056.49	8809.67	5020.15	5831.44	4691.98	6508.41	4878.86	14196	8086.29	7331.22	7031.67	5900.55	7064.72	7221.11	-0.232264	1	-0.218371	1
ENSG00000073060	SCARB1	5306.01	40198.5	13783.5	11576.6	12481.8	15352.6	17497	20597.6	14161.2	7955.89	9258.15	8501.19	9126.84	13792.9	14127	16147.8	11500.2	12330.3	10014.2	10516	14270	8109.46	9033.64	17210	10101.5	31383.8	7789.21	11215.8	14827.6	24921.3	0.72769	0.886977	-0.502669	1
ENSG00000073067	CYP2W1	58.4362	345.681	197.712	974.524	782.294	502.58	207.901	242.434	211.127	1022.19	333.961	684.791	330.642	720.641	611.102	358.148	581.987	31.2514	198.913	1056.95	100.542	909.12	67.6105	379.159	959.46	80.4552	2005.23	867.033	223.915	207.672	-1.39862	0.115348	0.806322	1
ENSG00000073111	MCM2	2407.57	8951.61	5954.91	6989.41	4755.42	3735.12	6350.3	5868.63	5570.62	3061.62	2466.48	3643.69	3012.72	4459.87	2463.51	5758	4072.17	4751.29	4636.73	4818.74	4053.65	2390.48	5751.26	7775.98	5230.66	5205.8	3506.93	5106.05	4140.99	4974.11	0.363708	1	-0.335862	1
ENSG00000073146	MOV10L1	251.276	255.979	171.077	355.825	222.356	135.012	251.213	686.418	579.886	138.267	127.063	727.684	2626.67	452.644	429.681	379.319	354.076	193.974	543.238	61.3761	341.376	249.47	673.924	417.718	183.726	160.91	99.5188	183.865	144.047	148.91	0.626397	1	-0.540327	1
ENSG00000073150	PANX2	333.086	6535.12	1039.78	3919.88	2111.45	2113.03	4656.44	3439.98	2013.55	1275.88	1254.88	2052.87	4579.12	3239.12	1866.73	3116.88	2192.48	599.165	3108.53	1717.82	2788.69	1776.55	918.194	3495.98	2262.46	1703.55	1108.08	1735.75	2365.37	2481.38	0.400177	1	-0.413266	1
ENSG00000073169	RP3-402G11.5	3476.95	10816.8	5400.71	6038.13	7058.71	8165.32	7522.4	7362.68	6467.2	3645.55	2944.37	6920.15	7050.63	6941.31	10083.2	7271.75	5501.26	4522.84	3495.38	4080.08	4462.83	5143.39	5919.19	9048.42	5353.15	10187.7	3579.71	4193.47	5851.02	7062.85	0.146723	1	-0.160516	1
ENSG00000073282	TP63	2892.59	2077.37	3570.08	11440.1	9670.92	11504.4	1703.19	4666.5	3420.12	16297.6	18843.5	17563.8	3057.06	12268.3	4048.55	9284.79	12889.8	2784.61	9259.06	21555.8	6399.64	9820.11	6641.1	1593.76	18574.4	6601.52	8126.38	17634.2	6575.53	3160.49	-0.849867	0.345944	1.16434	1
ENSG00000073331	ALPK1	3512.02	2082.84	4087.41	4053.5	5122.9	2218.98	1182.1	2034.87	4763.91	6203.49	7410.68	6813.29	5746.53	5559.64	5872.31	4089.59	5458.24	5011.01	3726.53	3891.67	5610.11	7051.73	3356.53	1163.18	4944.28	3897.53	2394.39	5257.86	3196.13	2586.22	-0.562105	0.905382	0.265109	1
ENSG00000073350	LLGL2	5341.07	21585.4	18444.6	12145.2	13277.8	13955.3	16058.3	11273.2	11178.3	7624.42	6847.33	7899.18	9863.86	13387.1	14981.5	14862.2	10604.8	18359.7	9438.08	10987	12079.1	8767.09	4852.69	48551.7	14744.2	16586.4	10055.9	10684.4	10408.5	14971.8	0.216504	1	-0.411284	1
ENSG00000073417	PDE8A	8444.03	4209.43	6047.11	6025.78	8068.96	7752.53	16599.4	7868.35	7102.72	8935.49	8010.57	7537.97	7111.58	7468.62	9830.15	7288.22	7392.58	7478.79	7476.38	8574.09	9454.1	8024.73	9576.7	8309.38	8441.5	7372.49	6455.36	8661.89	9959.92	7450.82	0.0516188	1	-0.00507626	1
ENSG00000073464	CLCN4	806.42	1817.01	1350.18	2091.38	2437.82	478.679	785.624	1439.54	1460.06	1303.04	1693.98	2456.97	1453.72	1662.39	835.491	1853.08	1839.57	703.696	2193.53	2045.39	2454.32	578.287	311.881	3271.05	2456.1	2890.79	3463.85	1896	1539.59	1640.68	0.0759505	1	-0.107438	1
ENSG00000073536	NLE1	3085.43	9684.54	5132.31	5407.08	5314.12	3231.89	4701.75	4358.79	4487.17	2307.33	2330.42	2775.28	2421.63	4379.41	2277.31	4729.43	2767.49	5652.2	4160.71	3215.11	3381.03	2958	3799.27	2075.74	4093.89	4312.4	4034.23	3434.39	3784.44	5522.34	0.298842	1	-0.573643	1
ENSG00000073578	SDHA	16923.1	29683.7	22506.4	22494.7	20412.5	18831.9	16033.7	19661.5	22241.1	18167.9	13221.3	22546.2	17972.9	22857.9	19999.3	23775.4	16317.2	15665.6	15223	16807.8	15560.7	15044.2	16196	13842.5	22526.6	25067.7	18099.1	17396.3	19464.2	21836.9	0.0764431	1	-0.0501561	1
ENSG00000073584	SMARCE1	48543	36271.3	37644.1	31989.4	23489.4	26497.2	29304	36794	23466.5	26181.2	28276	23218.2	22352.5	21825.9	27533	25589.6	23450.4	50409.6	29454.9	29017.3	29829.9	31679.3	60186.4	20693.1	24737.2	28853.3	38876.2	26933.7	29834.8	40113.4	0.310543	1	-0.315679	1
ENSG00000073598	FNDC8	35.0617	203.47	127.027	107.474	140.763	92.3766	133.936	91.8094	115.549	86.4167	54.5358	114.383	48.0263	116.923	38.1939	115.854	82.5597	51.7265	97.3988	34.9701	106.778	74.6393	69.7915	102.823	114.319	150.416	37.1339	74.2207	64.1793	66.7756	0.233644	1	-0.219829	1
ENSG00000073605	GSDMB	2203.05	1747	3429.73	1066.75	2303.91	1512.26	1891.76	1155.51	2330.96	1997.46	2111.71	4589.6	3012.72	1593.51	4860.17	1931.88	1975.04	1327.65	926.66	1526.55	2469.91	3499.98	619.4	6857	3169.43	839.532	594.142	2100.11	2018.08	547.56	-0.624286	1	0.114362	1
ENSG00000073614	KDM5A	12470.3	20739.8	19041.8	21565.9	16221.4	14068.4	14024	15832.8	19870.9	20758.5	27388.8	19693.4	14651.7	20895.7	12570.6	19397	20239.9	16520.2	25969.1	21199.7	23789.6	15543.1	20472.9	14163.9	19715.9	14028.6	9249.31	26587.9	18229.1	12304.7	-0.00375527	1	0.0959881	1
ENSG00000073670	ADAM11	806.42	493.361	574.696	938.215	867.001	625.965	305.187	521.448	910.129	1207.36	611.138	1871.51	703.77	1002.53	1503.88	603.382	738.386	329.756	336.094	692.265	463.742	1387.89	340.234	2474.18	926.214	320.422	369.854	322.185	410.748	395.311	-1.24618	0.334836	0.558192	1
ENSG00000073711	PPP2R3A	2915.97	5216.94	3835.4	5854.4	5345.88	6165.33	3596.95	3799.33	4014.98	8202.18	7852.03	6008.1	6878.84	5288.17	4774.23	4454.2	6393.72	3995.87	6702.68	7028.27	6836.88	5211.98	10449.1	2474.18	5990.06	4794.43	5122.99	7745.94	5925.89	4822.53	0.0813734	1	0.346123	1
ENSG00000073712	FERMT2	67984.7	20746.3	16067.9	36342.8	38959	34702	23841.9	21667	30331.7	60970.1	38026	42436.7	22114.3	29817.8	39807.6	23397.8	34382.6	28641.4	32756.2	47499.4	20643.9	44904.6	57519.1	7621.75	37816.7	17494.5	37849.8	19951.9	30254.1	26448.5	-0.70322	0.996781	0.541718	1
ENSG00000073734	ABCB11	5.84362	3.28178	779.578	26.1422	0	16.7957	0	4.30356	53.4951	13.5798	18.5534	5.26762	206.882	163.23	14.3227	15.2904	22.0934	115.307	21.2631	4.28205	8.57338	14.1209	13.0859	0	4.66607	66.463	1.48536	37.1103	0	8.68082	1.35822	1	-2.29871	1
ENSG00000073737	DHRS9	631.111	218.785	966.021	779.909	482.082	365.631	175.25	178.598	468.617	351.222	651.618	319.82	345.42	1030.89	792.523	260.524	515.126	456.917	331.979	181.987	157.438	416.904	135.221	51.4115	327.208	426.063	1313.05	281.701	256.717	233.715	-1.01342	0.602754	-0.359616	1
ENSG00000073754	CD5L	5.84362	3.28178	6.14648	3.63086	4.98276	0	0	2.86904	3.56634	0	4.4978	0	181.022	7.52477	0	1.17618	0	2.15527	2.05772	0	0.779398	2.6897	0	51.4115	8.74888	2.79844	0	5.0605	0	0	1.57119	1	NA	1
ENSG00000073756	PTGS2	64262.3	3840.78	33365.1	13531.5	40114.4	38456.5	16509.4	30617.7	25158.4	51322.9	93971.9	33393.7	13144.4	97376.8	15401.7	21947	31859.3	26000.1	17830.1	62153.3	18835.7	37722.4	23173	2223.55	35114.5	9197.08	31003.8	42597.6	25273.8	19111.2	-1.20621	0.191965	0.556081	1
ENSG00000073792	IGF2BP2	444.115	651.981	457.913	323.147	854.544	197.027	414.469	353.609	572.04	810.465	864.701	1238.64	650.202	627.45	1403.63	602.206	655.245	258.633	831.319	861.406	575.196	1132.37	333.691	250.631	491.104	214.78	469.372	587.018	463.517	347.233	-0.677043	1	0.484148	1
ENSG00000073803	MAP3K13	15345.3	12054	11212.2	8270.38	10648.2	12678.2	12567.3	14690.2	8323.83	10969.4	10928.5	7526.68	15165.2	9113.65	10145.2	8131.54	9355.99	16835.9	13183.8	9607.5	12048.7	9259.98	20180.6	13534.1	9879.81	11639.4	17692.1	12943.1	10312.2	17837.8	0.389603	1	-0.323714	1
ENSG00000073849	ST6GAL1	13007.9	22706.6	46045.3	40222.7	29221.4	85628	96420.6	104950	40143.4	57025.8	65434.5	29660.5	82283.8	55222.5	20500.6	73235.6	71439.7	33407.8	24131.6	28673.3	218363	45854.1	54644.6	29195.3	29496	85603.6	57888.8	88240	160592	48867	1.04402	0.660462	-0.170271	1
ENSG00000073861	TBX21	473.333	110.487	241.761	352.92	283.395	135.012	103.95	130.541	410.129	196.289	342.957	292.729	459.944	461.905	229.163	173.487	184.306	123.928	48.6994	43.5342	105.219	400.094	61.0676	77.1172	261.3	183.298	118.828	192.299	233.185	84.1372	-1.2043	0.444098	-0.375006	1
ENSG00000073905	VDAC1P1	40.9053	25.1603	13.3174	10.8926	3.73707	20.6717	35.3165	17.9315	17.1184	11.1107	8.99559	11.2878	90.511	8.10359	19.0969	13.5261	4.65125	16.1645	9.6027	10.7051	22.6025	16.1382	19.6289	64.2643	13.9982	16.7906	47.5314	11.8078	14.2621	13.3551	-4.19346	1	-3.82576	1
ENSG00000073910	FRY	20557.9	15239.5	15454.3	17347.5	12767.7	6100.73	9977.9	11142.6	17266.1	24941.1	17704.4	12240.4	8024.08	21666.1	18380.8	14554.1	17090.4	11502.7	11478	14333.5	14478.9	18594.6	14955	17974.7	20864.3	9798.74	20622.7	11124.7	13434.2	11309.1	-0.635022	1	0.0263309	1
ENSG00000073921	PICALM	40846.9	33486.2	38456.5	32940.6	36812.7	34882.2	38874.1	43392.1	33254	37822.1	45923.6	29544.6	25339.4	38232.8	32608	36477.5	36215.2	47175.6	53030.9	37769.1	52031	38684.7	56160.3	21040.1	32638.6	52192.3	40688.4	45558	45120.2	48674.7	0.257768	1	-0.202268	1
ENSG00000073969	NSF	14480.5	34372.3	25538.6	22613	17189.3	17251.8	35970.1	59198.4	23877.3	12389.7	16094.2	8228.03	17241.4	16655.8	9195.18	21095.4	13920	10723.6	28467.2	22084	33339.5	9619.06	30424.7	6150.1	21462.2	41570.8	21216.8	25138.9	30796.8	54581.7	0.973303	0.542423	-0.809317	1
ENSG00000074047	GLI2	2103.7	3229.27	4928.45	7937.07	7023.83	2140.17	1609.9	2280.89	7485.74	7957.13	5577.83	14015.6	3293.49	9518.83	9600.99	5525.12	6918.15	842.711	4362.37	4756.65	3190.08	6774.69	1110.12	1651.59	8501.57	1705.65	3992.64	3058.23	4704.35	2019.96	-1.31441	0.176656	0.712855	1
ENSG00000074054	CLASP1	9706.25	15447.3	18188.5	24086.4	22246.2	18837.1	13781.4	21974.7	20592.7	26891.6	24406.2	24855.7	17995.1	25299.4	20486.2	22822.1	24051.6	9033.82	23578.7	25994.9	20582.3	21857.2	17936.4	27215.9	22853.8	18554.4	16174	22303.3	24664.8	13278.3	-0.204427	1	0.292242	1
ENSG00000074071	MRPS34	10027.7	25302.5	14150.2	10804	9494.66	12384.3	14343.8	7760.76	7422.97	4298	3824.81	5275.9	10290.6	8360.02	13406.1	9659.4	6775.12	14219.4	7709.59	7320.17	5936.67	5745.88	8296.46	13142.1	11147.8	14311.9	9736.51	5500.77	9502.11	16911.6	0.393441	1	-0.582705	1
ENSG00000074181	NOTCH3	21189	90185.6	56254.6	69698.8	55173.5	22501.1	88595.6	49556.3	58176.9	54924	41068.2	38169.9	26883.6	83399.9	65259	71723	48046.8	14841.2	38827.8	29911.6	59846.1	61192.8	22239.5	24060.6	80155.5	52218.9	29757.6	59185.9	62286.8	40345.1	-0.213926	1	-0.432608	1
ENSG00000074201	CLNS1A	26249.5	26434.8	17345.4	15431.9	16258.8	12958.6	16203.6	15152.1	15248.9	10328	11122.5	10065.7	11576.2	13691.6	11529.8	13527.9	10636.2	25707	13567.2	13413.5	11622.4	10068.9	16708.5	18514.5	13160.6	16418.5	26830	12425.2	12461.5	22025.9	0.207238	1	-0.505383	1
ENSG00000074211	PPP2R2C	2781.56	2050.02	1596.04	7713.41	1945.77	6332	9674.71	4639.24	6270.33	9018.82	3032.64	2183.81	8779.57	8619.91	4564.17	5859.15	4274.5	948.319	4507.78	6096.21	6699.7	2984.23	9842.78	584.805	7000.27	7121.33	1293.74	2719.18	6136.97	3763.47	0.0147155	1	0.245529	1
ENSG00000074219	TEAD2	6439.67	9516.07	3832.33	5552.32	5375.78	6025.15	3508.99	5508.56	5457.21	6410.89	5243.3	6316.63	3845.8	5284.12	5815.02	5897.97	5551.26	3836.38	3798.55	5316.17	6785.44	6049.82	8300.83	1452.37	5426.64	10223.4	3612.39	6045.61	6007.9	3313.4	0.103939	1	0.0865691	1
ENSG00000074266	EED	8654.4	2960.17	3853.84	3476.19	3528.42	3534.86	4421.89	3896.16	3635.52	3853.57	4023.28	4607.66	3175.28	3202.66	4688.3	2982.21	2876.22	7363.48	4728.64	3023.84	3210.34	5622.16	7024.95	7859.53	4308.53	3894.03	5518.1	3476.56	3690.31	4564.11	-0.110358	1	-0.327279	1
ENSG00000074276	CDHR2	5.84362	25.1603	21.5127	26.8684	34.2565	5.81391	45.978	5.02082	28.5307	21.6042	5.62224	32.3583	92.3582	31.8356	14.3227	9.99755	17.4422	14.0093	2.05772	2.8547	34.2935	30.9316	4.36197	398.439	22.1638	12.593	53.4728	8.43417	4.27862	16.0261	-0.167928	1	-1.18914	1
ENSG00000074317	SNCB	0	3.28178	2.04883	16.702	0	7.75188	0	5.73809	6.41941	7.40715	2.81112	3.76259	77.5809	4.63063	28.6454	3.52855	1.74422	12.9316	2.05772	3.56838	5.45579	1.34485	0	501.262	15.1647	7.69571	827.343	5.0605	7.84414	0	0.0977465	1	-3.61026	1
ENSG00000074319	TSG101	28049.4	17122.1	12147.5	12387.1	11639.7	14183.4	22330	17456.7	10248.9	9070.67	10504	8003.78	11705.5	10941.6	9658.28	11397.2	9599.59	19131.3	14980.2	12749.8	9324.72	8636.64	13046.6	7236.16	10976.9	18804.1	19981	11473.8	16780	25419.5	0.31835	1	-0.436135	1
ENSG00000074356	C17orf85	6205.93	7841.27	6463.02	5525.45	6425.27	6297.11	6864.72	7052.11	7355.93	8347.24	8486.78	7329.52	5626.46	7070.39	5165.72	6686.6	7561.19	4391.36	8816.65	7248.09	9734.68	7297.17	9105.61	6696.34	6172.62	7513.12	4320.9	7624.49	5368.96	6132	0.0894169	1	0.116025	1
ENSG00000074370	ATP2A3	9519.26	6730.93	23530.8	16110.9	13295.3	25661.3	23257.5	20470.6	26913.7	13904.4	14669	14817.1	13877.7	27105.4	10813.6	17639.8	16685.2	12772.1	12224.2	14539.7	28643.7	10592.7	3437.23	4736.28	15743.3	10252.1	22249.1	21724.7	25116.2	16247.8	-0.00496238	1	0.11027	1
ENSG00000074410	CA12	5755.97	835.76	3001.53	1068.2	3561.43	2656.31	972.868	1523.46	2291.73	3744.31	1917.19	3742.27	3119.86	2818.31	2463.51	1332.62	1369.79	1271.61	1695.56	3425.64	8225.77	3014.49	2041.4	4961.21	1773.11	4795.13	1232.85	2137.22	2812.48	1509.8	-0.0975385	1	0.14516	1
ENSG00000074416	MGLL	26226.2	12262.9	31102.2	37910.6	20465.5	30382.2	13872.7	20802.7	51530	42953.4	23192.3	28213.4	11692.5	30033.1	32374.1	30630.7	26656.3	10581.3	20095	19711.7	44573	29705.1	13801.3	27293.1	19911.3	13593.4	34246.4	32034.7	30283.4	17557.3	-0.456105	1	0.208156	1
ENSG00000074527	NTN4	21732.4	11590.2	14951.3	30204.4	18900.2	26539.2	11207.3	19454.3	19636.3	31214.9	30052.6	20461	10176	20142.6	12943	25797.2	26044.7	40344.5	16891.1	33704	21291.6	26735.7	23068.3	5513.88	42477.5	23671.3	27012.7	26544	20029.7	23550.4	-0.325539	1	0.372252	1
ENSG00000074582	BCS1L	5674.16	5303.36	5621.98	4701.97	4898.06	5046.48	8849.1	5068.16	5221.12	3194.33	2853.85	4447.38	4501.54	4205.19	6755.54	4649.45	3375.06	5974.41	3767	3750.36	3561.85	4834.07	3797.09	13739.7	4939.03	6272.71	5072.49	3427.65	4486.85	5711.31	0.0460476	1	-0.43209	1
ENSG00000074590	NUAK1	5978.02	6272.58	7480.26	8073.59	5168.37	4397.26	5171.53	5388.78	6937.95	10255.8	9357.66	6379.84	4244.78	11375.7	4249.07	9321.84	9875.76	4672.63	6782.25	8430.65	6016.95	7475.36	5851.58	4710.57	11577.1	7687.32	8108.56	8223.32	5361.83	4183.49	-0.401519	1	0.24729	1
ENSG00000074603	DPP8	12406	10811.3	12147.5	12477.1	10437.6	13660.8	11657.1	14416.2	12189.7	18048.7	19416.4	13423.4	9862.01	12406	11606.2	12213.5	15496.2	19375.9	19816.5	17091.8	18533.3	15771.1	25633.1	10275.9	12556.4	13093.9	10967.9	19951.9	14366.9	12587.9	0.199841	1	0.12779	1
ENSG00000074621	SLC24A1	2997.78	4480.73	5750.03	4856.64	3738.32	5198.93	4737.74	4773.37	4737.52	4008.5	4534.34	5004.99	5064.92	4573.32	3151	5973.83	5366.96	2405.28	6067.53	5371.12	4823.69	3725.24	4789.44	5539.58	4342.36	4483.8	3395.52	4677.59	4183.07	3866.97	0.237424	1	0.137519	1
ENSG00000074657	ZNF532	14270.1	31774.2	30196.6	38384.8	33751.4	69687.5	72109.5	39529	34423	52956.8	54350.8	49283.1	40778	44765.4	31471.8	46682.1	56554.5	15985.6	49525.9	61237.6	31144.7	34102.8	35275.2	251531	39540.3	42968.7	27489.5	62129.5	49567.8	27973	0.160003	1	0.323577	1
ENSG00000074660	SCARF1	806.42	1684.65	1563.25	1477.76	2033.59	1441.2	2682.05	1172	2035.67	1877.71	1785.06	2236.48	1128.62	2559	3246.48	2054.79	1969.22	502.178	799.767	1213.96	1528.4	2598.93	285.709	411.292	1637.21	1197.03	1219.48	1583.94	1588.08	948.213	-0.619377	1	0.199753	1
ENSG00000074695	LMAN1	36721.3	74784.1	40631.3	38143.7	30834	71734.6	77694.9	76168.1	39995.8	41650.4	63279.5	24079.1	34904	41911.8	18743.6	48222.3	61355.8	78055.3	70777.4	59589	55714.5	40671	102703	21252.2	29780	95177.1	57037.7	102951	48776.3	57461.7	0.821944	0.931541	-0.0890494	1
ENSG00000074696	PTPLAD1	22357.7	39773	16413.1	26347.7	22173.9	38510.7	34598.1	56277	22587.8	21440.6	21735	19578.2	35676.1	21907.5	17593.1	30051.5	31551.2	41703.4	37566.4	30247	29638.2	20890.3	46354.6	13630.5	20647.3	46999.8	45588.5	48093.3	27059.4	35654.8	0.839793	0.841191	-0.199201	1
ENSG00000074706	IPCEF1	2208.89	608.224	1015.19	1901.12	1036.41	531.65	359.828	705.067	2442.94	974.04	2297.25	968.49	1350.28	1945.44	525.166	1248.52	1252.93	1491.45	2181.18	871.397	1857.31	1250.04	671.743	327.748	1310.58	1327.16	931.318	2709.06	1598.78	819.336	-0.343859	1	-0.595065	1
ENSG00000074755	ZZEF1	4961.23	16439.5	16914.1	17496.4	13598	12949.5	10199.8	21124	21307.4	22849.8	20877.6	23363.4	13573	25190	15540.1	22134	22078.9	3301.88	19059.3	19990.8	24779.4	15110.8	10826.4	21586.4	15649.4	17421	6993.06	21001.1	14414.7	9544.23	-0.0893501	1	0.353323	1
ENSG00000074771	NOX3	0	0	2.04883	0	0	0	0	0	0	0.617262	0	0.752517	5.54149	0	0	0	0.581406	0	0	2.14103	0	0	0	0	1.74978	0	0	0	0	0	1.6851	1	0.93464	1
ENSG00000074800	ENO1	75581.4	206482	113181	80963.2	78454.9	71361.3	141277	67336.4	81796.1	65639.7	52040.1	55271.7	57064.4	67660.4	93407.9	87168.1	56437.1	117617	59578.6	64067.3	87395.4	46982.4	90737.7	112064	67837	109079	70279.6	70793	67715.6	124293	0.518151	1	-0.491234	1
ENSG00000074803	SLC12A1	368.148	1.09393	863.58	49.3797	177.511	177.647	0	304.836	273.895	128.391	767.999	56.4388	184.716	278.416	0	33.5212	45.3497	616.408	136.495	34.9701	316.436	100.864	37.0767	83.5436	147.564	169.306	84.6653	69.1602	68.458	144.235	-0.260408	1	-1.1855	1
ENSG00000074842	C19orf10	16525.8	54644.9	22476.6	15110.9	15379.3	33749.1	39054	22497.6	10728.3	6079.42	7283.05	6459.61	26464.3	15146.2	15416	15350.4	14558.4	30516.5	10470.4	12029	14309.7	9574.68	23578.6	7319.71	13596.3	34383.1	17741.1	11728.6	25097	38652.4	1.02537	0.399269	-0.515671	1
ENSG00000074855	ANO8	1314.81	4373.52	5085.19	3816.76	4985.25	2923.11	3230.46	5866.47	5036.38	3664.69	3055.13	4912.43	2380.99	4287.38	5671.79	3972.56	3337.27	1951.6	2521.39	2279.48	4394.25	4916.78	1332.58	5867.33	4561.66	3167.14	1477.93	2395.3	4491.13	2107.44	-0.2894	1	-0.114844	1
ENSG00000074935	TUBE1	8514.16	1403.51	2549.76	3206.78	4432.79	3288.09	2551.45	3203.29	3140.52	5063.4	4031.15	4282.58	2320.04	3249.54	4683.52	2188.88	3248.32	6323.57	4056.45	4217.82	2943.01	5024.37	5956.27	2898.32	4731.98	2274.43	5071	3005.94	3003.59	2826.61	-0.519076	1	0.125644	1
ENSG00000074964	ARHGEF10L	6352.02	10774.1	10643.7	15190.8	13008.7	11873.9	13746.1	10138.5	16097.7	17350	11064	19512	11042.3	15437.3	20944.6	12211.7	11188	8118.91	7222.6	9183.57	11558.5	17469.6	8619.25	36335	15931.1	8382.03	6730.15	9547.48	11981.6	8408.38	-0.529788	1	0.145031	1
ENSG00000074966	TXK	233.745	97.3595	392.35	235.28	285.263	113.048	129.272	195.095	296.719	167.278	509.938	252.093	315.865	437.015	186.195	155.256	215.702	196.13	207.144	138.453	378.008	242.073	122.135	102.823	162.146	187.496	35.6485	416.648	318.044	64.1046	-0.310578	1	-0.41935	1
ENSG00000075035	WSCD2	3944.44	5591.06	2629.67	6259.61	6316.28	1660.84	2529.46	2065.71	3498.58	10384.2	2192.11	7437.88	3354.45	4663.62	6898.77	3598.53	7654.79	1843.83	2385.58	5588.08	2162.05	9028.67	3969.39	880.421	7424.88	1164.15	2156.74	1022.22	1824.83	3892.35	-1.12784	0.297729	0.888953	1
ENSG00000075043	KCNQ2	537.613	252.697	19.4638	2450.83	315.783	23.9016	1761.82	377.279	217.547	8.02441	1.68667	1502.78	129.301	96.6643	200.518	143.494	18.0236	873.962	175.592	1.42735	25.7201	46.3974	2.18098	19.2793	89.2385	385.485	5922.11	50.605	16.4014	150.913	-0.513366	1	-0.826183	1
ENSG00000075073	TACR2	672.016	618.069	608.501	981.059	516.339	3325.56	810.946	475.544	593.439	1802.41	1285.81	3203.47	905.11	640.763	1818.98	1499.63	1715.73	1342.73	464.359	730.09	673.4	792.118	495.083	533.394	530.765	654.136	152.992	312.064	771.578	360.588	-0.316375	1	1.55433	0.818958
ENSG00000075089	ACTR6	14790.2	6502.3	3271.97	4367.2	4038.53	4576.2	7157.25	3782.83	3505	4395.52	5914.6	3355.48	2327.43	3662.82	3236.93	2712.87	3255.29	10877.7	7531.26	5022.85	3617.97	5541.46	9328.07	4421.38	4062.39	5988.66	10476.2	4554.45	4874.78	6644.84	0.0442526	1	-0.465741	1
ENSG00000075131	TIPIN	2103.7	668.39	696.601	842.36	1107.42	666.016	1389.34	903.748	1212.55	1227.73	1003.01	764.558	677.909	946.384	434.455	779.221	804.085	1565.8	1232.57	635.171	1976.55	1104.12	2682.61	3965.11	629.336	1495.77	1341.28	959.809	791.545	880.102	0.303409	1	-0.619987	1
ENSG00000075142	SRI	28686.3	19403	9933.73	14365.1	16047.6	16721.5	20563.5	13655.9	11619.8	17309.3	13062.7	9918.18	9533.21	17155.3	11061.9	9955.8	12282.2	20520.3	16467.3	19829.5	11394	14247.4	21881.8	5848.05	12427.5	15809.1	36324.4	13302.4	9718.18	19644	0.0103887	1	-0.0539113	1
ENSG00000075151	EIF4G3	12353.4	24705.3	20585.6	24300.6	16026.4	15746	19150.8	25147.2	20899.4	23674.5	22164.6	17964.1	15119	22815.1	18800.9	18110.3	20313.2	13981.2	22627.4	20613.1	33661.4	19183	23759.6	35840.2	18580.9	27135.1	17653.5	22578.3	21882.3	17443.8	0.177238	1	-0.126968	1
ENSG00000075188	NUP37	6509.79	3972.05	2670.64	2805.93	2779.76	2618.84	3164.49	3901.18	2499.29	2247.45	2806.62	1886.56	1546.08	2501.7	1704.4	2290.03	2237.83	5715.78	3644.22	2738.37	2359.24	2785.19	6185.27	1876.52	2600.17	4154.99	4695.21	2110.23	3285.27	5284.62	0.262474	1	-0.509138	1
ENSG00000075213	SEMA3A	2039.42	651.981	911.728	723.268	2790.35	1102.71	1135.46	544.401	1389.44	6706.55	2730.72	4305.15	1182.19	1863.83	4573.72	1232.64	4745.44	786.674	2159.23	1833.43	837.073	5301.41	2527.76	109.249	1077.86	1634.29	785.753	1177.41	923.469	1951.85	-1.0786	0.750323	1.23788	1
ENSG00000075218	GTSE1	134.403	1647.45	373.911	297.731	364.365	56.2012	1548.59	304.119	196.149	191.351	302.477	159.534	616.953	210.693	353.293	269.934	228.493	740.336	360.101	112.761	846.426	196.348	1801.49	3219.64	146.398	1015.13	86.1506	452.072	390.781	801.307	1.6438	0.805733	-2.12536	1
ENSG00000075223	SEMA3C	90225.5	40210.6	21681.7	42738.9	36126.3	56333.6	28172.5	28655.3	31395.2	83739.6	54064.1	42412.6	23627.1	54441.1	44939.9	37644.3	61238.3	41436.2	106924	111837	28787.8	85061.2	74982.2	6265.77	60149.1	31432.1	44370.6	50480.2	35447	28564.6	-0.474613	1	0.673509	1
ENSG00000075234	TTC38	8315.47	26211.6	8749.51	9380.7	9600.54	12432.7	15471.9	23138.8	11799.6	6309.65	7054.79	6426.5	12771.3	9508.99	4272.94	17022.3	11407.2	8553.19	16095.5	12979.6	9970.06	6585.74	12412	3785.17	6899.95	17847.8	8613.58	11084.2	12112.1	24947.4	0.945916	0.560641	-0.319587	1
ENSG00000075239	ACAT1	22404.4	28135.8	11349.5	11497.5	13692	10859.1	25657.7	16167.1	10640.5	10715.1	9716.36	10224.5	16388	10836.8	8350.14	12319.9	8117.01	16799.3	14297	12467.9	10349.6	10205.4	17563.5	7917.36	10691.7	20449.6	18956.1	11222.5	9942.09	18814	0.456583	1	-0.482311	1
ENSG00000075240	GRAMD4	2945.18	7837.99	3811.84	5050.53	5281.11	3627.88	5245.49	3636.51	5472.9	5109.08	5506.43	6768.89	4453.51	7474.41	7132.71	3503.26	4000.65	3313.73	2456.23	3654.73	4112.88	5049.92	2407.81	4839.1	5331.57	2835.52	4414.48	4326.73	3007.87	3351.47	-0.549301	1	0.0711873	1
ENSG00000075275	CELSR1	1712.18	15903.5	8728	16723	14473.1	19879.7	9280.9	16199.3	10408	15318.6	14906.8	15993.3	8692.76	27874.6	10130.9	19389.4	20010.3	5026.09	8577.95	12141	21290	12105	4294.36	2120.72	15230.6	8330.96	4548.16	17204	10402.8	6298.94	-0.315595	1	0.552761	1
ENSG00000075290	WNT8B	58.4362	158.619	86.0507	186.626	70.3815	120.8	87.958	65.2707	137.661	133.946	146.178	137.711	323.254	175.964	23.8712	164.666	94.1878	169.189	146.098	119.184	63.1312	67.2426	80.6964	289.189	150.481	214.78	111.402	133.26	96.9821	48.0784	0.157019	1	-0.0742195	1
ENSG00000075292	ZNF638	19827.4	22603.8	30819.5	24634.7	29852.4	21715.6	22593.2	30240.4	28916.6	29676.7	37581.9	29218.7	27363.9	24244.8	32121.1	24442.8	27436	20699.2	38991.7	30321.9	31914.8	32480.2	41567.4	75041.4	28951.2	28060	22319	36494.7	32673.7	31504.7	0.0708097	1	-0.168281	1
ENSG00000075303	SLC25A40	14089	7443.08	5516.46	5091.92	4519.37	8504.46	9037.01	8267.86	4988.59	7294.8	8970.29	4462.43	5558.12	6818.6	4554.62	5424.55	8584.46	18037.5	17128.5	8576.95	7064.46	7983.04	19775	2647.69	5991.23	10687.2	12429.5	8918.29	7833.45	8660.79	0.548543	1	-0.262432	1
ENSG00000075336	C18orf55	5487.16	2027.05	2902.16	2870.56	2416.02	3629.17	3888.81	3029.71	2933.67	3444.94	3182.19	3211.74	2659.92	2664.35	2740.41	2603.48	2787.84	2749.05	4198.44	3068.8	1785.6	2868.57	4798.17	3573.1	2866.72	4385.16	4031.26	2999.19	2536.51	2302.42	-0.0581296	1	0.0525897	1
ENSG00000075340	ADD2	1349.88	261.449	2177.9	1084.9	633.434	392.762	95.9541	380.865	769.616	366.654	562.224	264.886	1089.83	762.317	401.036	894.487	440.124	1441.88	428.692	403.94	2904.82	2278.18	106.868	7152.62	975.208	514.214	5454.23	905.83	541.246	1900.43	-0.0527392	1	-1.87516	1
ENSG00000075388	FGF4	0	6.56356	2.04883	0	0	0	0	0	2.1398	0	0	0	59.1093	0	0	0	0	0	0	0	0	0	0	0	0	0	14.8536	0	0	0	4.24807	1	NA	1
ENSG00000075391	RASAL2	7117.53	14381.9	8502.63	10591.2	8858.73	7097.5	28204.5	12014.1	14021.4	12667.5	12815.9	10268.1	7715.61	17335.3	12857	10690.9	12977	6085.41	13497.3	17719.1	11069.8	10501.3	13395.6	8919.89	13314.6	8525.45	14614.4	9560.97	7852.7	5297.31	-0.146169	1	0.105217	1
ENSG00000075399	C16orf7	1776.46	2747.95	3424.61	2824.09	3577	5086.53	4118.03	3143.04	2740.37	3583.82	2002.08	4055.32	3424.64	2937.55	7127.93	3171.58	4257.64	2337.39	3194.95	4017.28	2615.66	3895.36	1760.05	2699.1	3157.18	3279.07	2262.2	3095.34	4146.7	2409.26	-0.117353	1	0.43206	1
ENSG00000075407	ZNF37A	5960.49	5063.79	7321.48	7069.29	5821.74	6790	9458.81	7321.8	7383.03	11047.8	10549	9170.18	9470.41	7156.05	5676.57	6164.96	7550.72	6400.08	11527.4	7925.36	8991.91	9258.64	11432.7	14318.1	6642.73	6518.97	7080.69	10029.9	8073.05	5117.68	0.136936	1	0.0885195	1
ENSG00000075413	MARK3	15298.6	10641.7	13329.7	10641.3	12927.8	11863	12373.4	12364.9	12069.9	11556.4	10924.6	12119.3	13214.6	10497	13224.6	10510.4	10236.2	16646.2	11529.4	10782.9	12082.2	11702.9	13766.4	29471.6	10297.4	14194.4	9440.92	10537.7	12167	14155.1	0.0847361	1	-0.186786	1
ENSG00000075415	SLC25A3	85883.7	132607	69383.5	61893.9	71248.5	57294.8	56514.3	79097.4	54826.7	48870.5	47189.7	40866.2	47361.3	57365.9	45197.7	55671.1	46720.6	71065.8	57299.3	66361.1	41964.3	41426.2	69481.8	34715.6	51398.5	88928.9	77756.9	49145.9	65641.9	107260	0.374997	1	-0.311235	1
ENSG00000075420	FNDC3B	20481.9	27243.2	23721.3	22633.4	18621.8	20368.7	31762.2	21833.4	20129.8	21841.2	30527.7	20886.1	17948.9	24215.9	16012.8	20446.8	21824.8	26515.2	29407.6	27069.7	31793.2	21397.3	31155.4	9048.42	23173.4	23748.3	18032.2	42742.7	24401.7	25238.5	0.271669	1	-0.100484	1
ENSG00000075426	FOSL2	23234.2	30411.2	40464.3	40126.1	105828	62455.6	25244.6	65980.8	74682.7	97899	85340.6	56940.7	40155.5	105535	43421.7	44064.5	53085.9	12662.2	26567.9	46417.4	52627.3	47421.5	19201.4	10687.2	55749.6	25571.5	33846.8	46688.2	39894.6	16112.9	-0.930906	0.330587	0.535663	1
ENSG00000075429	CACNG5	0	0	2.04883	0	0	0	1.3327	5.02082	2.1398	0	4.4978	6.02014	121.913	10.4189	19.0969	5.88091	1.16281	0	0.685907	0	1.5588	0	0	0	0	0	209.435	5.0605	0.713104	0	1.25958	1	-3.38206	1
ENSG00000075461	CACNG4	204.527	3379.14	1260.03	1292.59	328.24	26749.8	32074.7	9380.33	1077.75	2562.26	2804.38	1110.72	14930.6	3581.79	31529	15220.4	21481.8	708.007	4234.79	8509.15	7684.08	766.566	13109.9	157261	507.435	4318.69	4069.88	7837.03	3549.12	2251.67	0.897131	1	-0.0876951	1
ENSG00000075539	FRYL	14801.9	14030.7	21537.3	21620.3	16390.8	14364.2	41057.7	22461	21690.5	19153	27032.3	15492.1	13667.2	22077.7	13396.5	18924.2	20375.4	25231.8	27087.1	20603.8	27144.1	14776.6	23955.9	20198.3	16015.1	23771.4	14869.9	29200.8	18567.1	16231.1	0.285943	1	-0.220011	1
ENSG00000075568	TMEM131	10857.4	28718.9	26043.7	31198.6	28954.8	30791.1	40228.8	39760.6	25778.2	29226.1	39062.8	25900.9	25441	31893.4	20772.7	31628.7	32668.6	9907.78	50071.2	49408.5	35407.3	18388.2	26738.9	28212	30139.3	38163	24720.8	38535.7	32648.7	27253.1	0.301511	1	0.168126	1
ENSG00000075618	FSCN1	3786.67	5691.7	8310.04	7799.82	6427.14	3632.4	9472.14	5899.47	9406.57	4591.2	6551.6	5889.95	3210.37	10900.5	8202.14	5842.69	5960.57	3273.86	3437.77	3894.53	4758.22	6085.46	1083.95	6741.33	6571.57	5603.88	3193.52	5819.58	7199.5	5069.6	-0.498848	1	-0.28806	1
ENSG00000075624	ACTB	1.00829e+06	633548	816203	823971	1.32838e+06	1.03398e+06	877473	723088	1.0116e+06	1.10793e+06	703082	1.41846e+06	624909	1.05e+06	1.35037e+06	1.18275e+06	756901	542781	668080	771558	520391	710967	878830	536845	1.05309e+06	728102	692782	731460	746396	899124	-0.398072	1	0.306913	1
ENSG00000075643	MOCOS	1881.65	1814.83	1326.61	1572.16	1309.84	1719.63	2784.67	1674.09	1696.86	1842.53	2104.97	1838.4	1625.5	1893.35	930.976	1597.26	1632.01	1069.01	1546.03	1777.77	1621.93	1136.4	2957.41	186.367	1952.17	2749.47	1106.59	1793.1	1518.91	2285.73	0.195642	1	0.0848479	1
ENSG00000075651	PLD1	3289.96	1671.52	4649.81	3479.09	3510.36	1790.04	1008.18	1180.61	3880.17	4283.18	4252.1	3794.95	2212.9	4250.91	3279.9	1845.43	2170.39	2558.31	5400.14	3467.75	1873.67	4667.31	2963.96	1034.66	6124.21	1695.86	6704.9	2854.12	2010.24	1778.23	-0.818192	0.520753	0.0254218	1
ENSG00000075673	ATP12A	2845.84	440.853	758.066	1098.7	330.731	92.3766	623.702	774.641	942.94	201.227	19.1156	38.3784	42.4848	1027.42	553.811	138.79	145.933	6147.91	96.7129	68.5128	2227.52	8933.85	100.325	282.763	14844.5	513.514	207.95	566.776	2542.93	10262.1	-0.993872	1	-4.3118	1
ENSG00000075702	WDR62	116.872	2269.9	572.647	663.722	918.074	187.983	1705.18	440.398	353.781	247.522	236.134	407.112	740.713	432.963	448.778	559.863	319.773	425.666	205.086	189.838	995.291	392.697	1051.23	11901.8	394.283	1024.23	150.021	452.072	347.995	619.677	0.842742	1	-1.98661	1
ENSG00000075711	DLG1	21679.8	15094	18643.3	15736.9	15057.9	17849.4	22188.1	25223.9	17509.3	19908.6	24253.8	14498	15566.1	18132.4	12112.2	15261	17655.6	27881.7	26430.7	20394	25843.3	19153.4	38581.6	10847.8	18373.8	25952.7	18662	21119.2	20741.3	23274	0.336971	1	-0.186099	1
ENSG00000075785	RAB7A	89156.1	61410.9	56302.8	58065.5	57311.1	70328.3	95770.2	63126.8	50607	50946.4	52068.2	40343.2	60919.5	52130.4	60432.3	53399.3	54581.2	67094.7	65476	62346	49261.1	44445.4	66186.3	46135.4	52699.7	80614	72385.8	65376.6	59664	106941	0.226403	1	-0.186563	1
ENSG00000075790	BCAP29	27996.8	11783.8	13199.6	9731.44	10281.3	22910	12130.2	14654.4	9390.17	15939.6	20195.1	8140.73	17470.5	9733	13463.3	10590.9	19862	23573.3	27897.2	15954.2	18188.8	16680.9	67475.3	8482.89	10927.9	22838.1	32383.7	21883.3	16559.7	27199	0.655181	1	-0.244803	1
ENSG00000075826	SEC31B	2372.51	2467.9	4374.24	1853.19	5779.38	1992.88	1552.59	1517.72	4940.09	3659.75	3210.3	8376.27	4627.15	2735.54	6225.6	3096.3	2875.05	2450.54	2079.67	2412.94	2600.85	5415.72	1075.23	33494.6	2899.96	1003.94	522.845	1958.41	2638.48	946.21	-0.780089	1	-0.0474973	1
ENSG00000075856	SART3	11050.3	17321.2	12666.9	16018.6	14027.1	11995.4	12835.9	12435.9	22063.5	11815	11380	12988.5	8672.44	13826.5	11324.5	12755.7	12686.3	16940.4	12517.8	12450.8	11966.9	12938.2	12896.2	15821.9	14283.4	15206	10936.7	13113.4	9074.96	14274.6	-0.120059	1	-0.112501	1
ENSG00000075884	ARHGAP15	4762.55	876.236	1154.51	1741.36	1251.92	869.503	708.328	874.341	1999.29	1405.51	2608.72	1490.74	1329.96	2145.72	1050.33	842.147	906.993	1406.31	770.959	587.355	909.557	1502.2	695.734	668.349	1013.7	798.255	2372.11	1845.4	1122.43	845.379	-0.986053	0.53241	-0.364685	1
ENSG00000075886	TUBA3D	35.0617	650.887	759.09	279.576	145.746	2127.89	613.707	532.925	221.826	59.2572	118.629	237.796	476.568	612.4	152.776	859.79	989.553	1603.52	275.735	203.397	676.517	90.7775	56.7056	8810.64	107.32	347.007	225.774	283.388	1863.34	1899.77	2.03187	1	-0.279496	1
ENSG00000075891	PAX2	52.5926	103.923	74.7821	74.7958	57.9246	87.2087	1009.52	48.7737	183.31	25.3078	137.745	12.7928	232.743	28.9414	52.5166	54.1044	20.9306	61.4252	139.239	34.9701	45.2051	20.8452	4.36197	0	405.365	75.5579	401.046	28.6762	26.3848	51.4172	0.709772	1	-2.1539	1
ENSG00000075914	EXOSC7	6597.45	4943.46	4312.78	4463.78	5207.61	5045.83	4164.01	3690.31	3683.31	3162.85	2391.14	4004.15	3901.21	3622.89	6975.16	4549.47	3600.65	8959.46	2396.56	4140.74	3177.61	3920.92	5356.5	9581.81	4572.16	4262.73	4543.7	3242.09	3585.49	6704.27	0.0202136	1	-0.265156	1
ENSG00000075945	KIFAP3	12750.8	6275.86	5046.26	7299.49	7692.76	6592.98	6733.45	8423.51	7679.04	7170.12	8620.02	6848.66	5203.46	7506.24	7758.13	5589.81	6401.28	7434.61	8112.22	7699.13	5674.02	6855.38	7600.73	5391.78	8541.24	7387.89	12690.9	7042.53	6586.23	7737.95	-0.279854	1	-0.0955046	1
ENSG00000075975	MKRN2	11506.1	7997.7	7638.02	8159.28	7028.81	7328.11	7301.84	7061.43	6572.05	7350.36	7256.63	6826.09	4494.15	7231.88	6335.41	6256.12	6386.16	11875.5	8933.25	7881.12	6719.19	8214.36	11120.8	5340.36	6775.13	8707.35	8864.6	7481.11	7406.3	9266.45	0.0994856	1	-0.156725	1
ENSG00000076003	MCM6	8484.94	6850.17	5263.43	6466.57	5936.34	3264.19	5827.21	3355.35	4658.35	4978.22	4491.61	4736.35	2768.9	5810.86	4573.72	4438.33	4389.62	8143.69	4782.14	5382.54	4741.08	5483.64	6702.17	6484.27	5790.59	5803.97	5648.81	5325.33	4754.98	6220.81	-0.100062	1	-0.27901	1
ENSG00000076043	REXO2	45311.4	32534.5	26649.1	31259.6	24290.3	13174.3	16718.7	49158.2	21883	10573.7	13338.8	6242.13	17982.1	8770.98	9777.63	16979.4	8778.65	95008.7	23333.9	25106.4	31762	12444.6	21423.8	5057.6	24092.1	36189.4	17692.1	20162.7	25962	55871.8	0.679474	0.812672	-1.12455	1
ENSG00000076053	RBM7	18793.1	5896.27	5436.56	8832.44	8554.16	6640.78	6219.69	12988.2	6955.07	8952.77	12240.7	4546.71	5829.65	5915.05	2835.9	5860.92	5694.29	23232.7	10508.8	6890.53	10030.1	6363.84	10305.2	3605.23	6971.1	8317.67	15000.6	9454.7	6527.75	10306.1	0.0987982	1	-0.46414	1
ENSG00000076067	RBMS2	9431.6	8417.77	11797.1	11194.7	15663.3	8695.03	11006.1	7894.89	13668.3	19660.4	19274.2	20312	9662.52	13535.9	15401.7	15687.3	15293.3	6350.51	12040.4	16553	11705.8	15447.6	11286.6	10353	16871.9	10801.3	10030.6	15637	12475	8602.03	-0.452496	1	0.43811	1
ENSG00000076108	BAZ2A	14252.6	47134	33855.8	41479	35253.7	26485	18968.9	48666.9	45555	35063	41731.1	36269.8	24050.1	49209.1	24668.5	39866.1	39949.6	16061.1	40348.5	33705.5	48932.9	32004.8	24682.2	88511.2	38418.6	39969.4	25536.2	45247.6	26138.8	27528.2	-0.0686	1	-0.0902476	1
ENSG00000076201	PTPN23	7918.11	38673.6	28090.4	31110.7	28675.8	20499.2	24549.6	30627.7	32271.8	22938.1	19049.3	24873.7	19533.8	29773.8	28798.2	29903.9	26666.8	10883	16815	21930.5	28902.4	18267.8	13434.9	37093.4	25254.5	27060.2	15516	29512.8	28641.8	28485.8	0.0939432	1	-0.133632	1
ENSG00000076242	MLH1	9460.82	8882.69	6236.63	6734.53	8415.26	9136.89	8470.62	8810.11	6070.62	7048.52	5897.17	6403.92	7242.73	7128.27	7977.75	6950.65	7526.88	9233.18	8380.41	9332.02	6327.93	6534.64	13064.1	6220.79	5924.74	12530.7	7948.14	7506.41	8438.87	11883.4	0.403318	1	-0.0839952	1
ENSG00000076248	UNG	6071.52	19815.4	5847.35	5884.9	5598.76	5850.09	9859.29	5991.28	5268.91	5533.76	5461.45	4923.72	5268.11	6010.55	3327.64	5592.75	5276.84	7488.49	7078.56	6372.41	5674.02	4518.7	10433.8	7390.4	5615.61	6917.75	7365.88	5677.88	3638.26	6773.71	0.507668	1	-0.282087	1
ENSG00000076258	FMO4	1414.16	557.903	650.502	777.005	1185.27	1317.17	668.347	531.49	936.52	1653.65	1520.25	1533.63	652.049	985.744	1938.34	990.346	1425.61	1031.3	841.608	1059.81	810.574	1321.32	466.731	154.234	899.384	895.501	830.314	1504.66	788.693	1083.77	-0.547608	1	0.576098	1
ENSG00000076321	KLHL20	8420.66	7176.16	4446.98	6420.09	6399.11	9841.02	10141.2	14784.9	5677.61	7421.34	7043.55	6107.43	3722.04	6544.23	5203.92	7733.4	8774	7069.29	7926.34	5987.74	8991.13	6691.31	8433.87	4273.58	5709.52	6468.6	5847.85	8488.15	6424.35	7241.14	0.345589	1	0.050607	1
ENSG00000076344	RGS11	5615.72	8033.8	1929.99	3131.26	5327.82	2003.86	11643.8	6756.6	5062.06	1860.43	1913.81	10660.9	5851.82	3331.16	22825.6	4976.43	3486.11	8306.41	2016.57	1233.94	6222.71	7110.23	1094.85	141298	9227.15	1219.42	4282.28	1759.37	6104.17	4020.56	-0.441464	1	-1.51915	1
ENSG00000076351	SLC46A1	2349.14	11893.2	6809.27	8562.3	5284.22	6140.14	5277.48	12301	6202.57	4799.21	5273.66	4673.13	4250.32	8860.12	4387.52	7044.75	6773.38	3586.37	6538.75	6864.84	6761.28	4496.51	6464.44	5693.82	8449.08	8682.86	4895.73	5585.11	6295.28	7995.71	0.29426	1	-0.203584	1
ENSG00000076356	PLXNA2	3003.62	6665.3	6639.22	9037.95	8421.49	6210.55	11375.9	7886.28	7686.88	12188.5	9201.93	18193.6	8142.3	11386.7	9333.63	10546.8	9833.32	1584.12	5795.91	10937.8	7418.31	8663.54	6259.43	19677.7	12397.2	8626.2	7912.49	9397.35	8271.29	4871.28	-0.290429	1	0.474638	1
ENSG00000076382	SPAG5	777.202	4067.22	1730.23	1296.94	1243.82	586.559	3074.53	1106.02	902.997	767.257	1018.19	1004.61	1246.84	1072.57	1451.37	1009.75	773.851	1506.53	971.244	684.415	2065.4	1055.04	4069.72	9826.01	1133.85	2554.98	415.9	1292.11	990.501	1449.7	0.766332	1	-1.28563	1
ENSG00000076513	ANKRD13A	15158.4	15397	15893.8	15119.6	15932.4	12470.8	17171.1	13950	17744	22351.1	17952.9	15357.4	8962.44	16051.5	15358.7	12064.1	14536.9	24904.2	13860.1	16238.3	14348.7	21007.9	23107.5	9266.91	19805.7	13765.5	14914.5	18474.2	11575.8	15049.2	-0.159068	1	0.0417047	1
ENSG00000076554	TPD52	22620.7	161575	41368.9	23009.5	20253.1	93779.1	176590	82140.7	13753.2	12332.9	38424.1	10572.1	64022.7	28903.8	25188.9	46688.6	57364.4	152982	91746.9	74729.6	69889.4	26336.2	139766	47092.9	23800.4	99917.7	61891.8	79077.1	79884.7	119892	2.03413	0.0206083	-0.524528	1
ENSG00000076555	ACACB	8631.03	5545.12	9198.2	17851.5	14673	10464.4	3174.48	8050.53	17926.6	27913.2	15381.9	32637.4	17069.6	23003.2	18767.5	15557.4	17335.2	3060.48	7693.13	13763.2	9871.07	23519.5	7714.14	17441.3	21014.2	6978.61	7934.77	10584.9	11739.8	3694.69	-1.10737	0.213778	0.776288	1
ENSG00000076604	TRAF4	4809.3	23103.7	27339.5	16865.4	26660.3	16589	17311.1	29357.5	13600.6	8994.13	7748.01	7437.88	11463.5	16584.6	13788	16555.4	10029.8	25725.3	9345.48	4545.4	15920	14127.7	23497.9	8380.07	8761.12	24531.8	3982.24	10908.8	13735.8	19927.8	0.47143	1	-0.761666	1
ENSG00000076641	PAG1	2764.03	6341.5	3612.08	4286.6	2423.49	3107.86	4536.5	4034.59	3761.77	2555.47	5395.67	2442.67	2829.86	5872.79	1928.79	3732.62	4275.08	1252.21	4164.83	6705.69	5371.61	2746.86	2440.52	1542.34	4155.13	3642.87	2161.19	5865.12	3169.75	1882.4	-0.0211525	1	0.105587	1
ENSG00000076650	GPATCH1	2623.79	1846.55	2787.43	3314.25	3395.75	3096.88	2803.33	3579.85	3204	3258.53	3045.01	2882.89	2465.96	3115.25	3757.32	2834.01	3032.61	3119.75	3098.93	3456.33	3000.68	3690.27	3784.01	10443	2739.56	3030.71	3209.85	3075.1	2575.02	3653.29	-0.0855356	1	-0.0950435	1
ENSG00000076662	ICAM3	3143.87	3731.39	4262.58	3988.87	2886.89	2442.49	2010.37	3267.12	4054.93	1257.98	2459.17	2137.15	3007.18	5563.7	2320.28	2906.94	2088.99	3750.17	1827.94	1509.42	1996.82	2125.54	1493.97	488.409	2967.04	2950.96	3371.76	2746.17	2872.38	4479.97	-0.156787	1	-0.656299	1
ENSG00000076685	NT5C2	16853	22041.5	33085.5	18824.6	19989.6	25174.9	16611.4	25976.3	20609.1	20110.4	21880.6	18347.9	21244.2	18714.7	14423	25760.2	26736	17370.4	32140.9	26949.8	17848.2	18996	38791	29041	18167.3	15893.7	13206.3	35211	21605.6	17212.1	0.402667	1	0.0667375	1
ENSG00000076706	MCAM	47286.6	37359.8	17234.7	29216.8	25467.5	42707.7	43003.4	20909.6	35346.7	60547.2	23642.7	39573.4	31213.4	26323.9	50229.7	26884	25912.7	20216.4	19903.6	34499.8	22071.8	46004	37397.3	15584.1	42419.2	16960	15652.7	14662	30644.2	19979.3	-0.573457	1	0.545279	1
ENSG00000076716	GPC4	7777.86	4604.34	6734.49	8370.59	5923.88	3510.96	4236.64	4845.81	5890.16	9743.48	7961.1	8250.6	6062.39	6567.96	5733.86	7186.48	6404.19	10064	5521.55	6936.21	8765.11	9228.38	12527.6	1214.6	7487.87	8592.61	4937.32	3699.23	7243	7924.93	-0.0773071	1	0.0572159	1
ENSG00000076770	MBNL3	4809.3	5038.63	5799.2	5977.13	4548.64	3750.62	1266.06	2955.83	8691.88	6372.62	12520.7	5570.13	5192.38	9184.27	2649.7	5617.45	6287.91	8996.1	16354.8	16485.2	5036.47	6246.17	16213.4	584.805	15555.5	9812.04	4592.72	10048.5	4879.77	13468.6	-0.0456138	1	0.0780035	1
ENSG00000076826	KIAA1543	2559.51	30657.3	19062.3	11633.3	11568.7	17189.2	28637.6	22863.4	12741.1	5417.09	7156.55	5243.54	13770.6	8362.91	9930.41	16534.2	13295	7927.09	16186	10187	15258.3	5594.59	5430.65	7396.82	10150.4	17389.5	6525.17	13017.3	15406.6	17256.1	0.961298	0.543225	-0.398666	1
ENSG00000076864	RAP1GAP	3973.66	24993	31593.9	15286.7	9318.39	12987	53675.7	58107.4	14059.2	8018.24	9258.15	5931.34	16770.4	9981.31	32641.4	31528.2	15821.2	15859.6	23202.2	11529.4	30028.6	10205.4	21517.6	84867.5	10367.4	15022.7	13433.6	21780.4	34355.9	33322.3	1.23411	0.251344	-1.2339	1
ENSG00000076924	XAB2	12178.1	20396.3	16283	20093.9	17959.1	15061.3	17393.7	18144.5	17226.1	11918.1	9840.05	15873.6	15030.4	18275.9	23618.1	17744.5	12898.5	11079.2	9166.46	12784.1	10623.2	14165.3	8542.92	19215	20582.6	15578.2	13855.4	13349.6	16102.6	19118.5	-0.207602	1	-0.189697	1
ENSG00000076928	ARHGEF1	10991.9	12267.3	18214.1	15015.8	20109.2	14650.4	13195	14863.8	25020.7	13660	14086.5	20837.2	13473.2	20663	22811.3	15543.3	16501.5	9875.45	9280.32	9225.68	15906	21650.1	6135.11	50730.3	15479.7	14069.9	7083.66	13471.1	17188.7	10655.4	-0.47673	1	-0.10951	1
ENSG00000076944	STXBP2	7415.55	16544.6	20798.7	13459.6	13284.7	23355.1	22268.7	22151.9	15485	6049.79	7047.48	5769.55	14116	11546.5	12212.5	18936	16116.6	14638.6	12818.9	12729.8	13592.7	7597.07	10444.7	11002.1	7548.53	31410.4	6076.59	18963.4	19052.7	33851.2	0.899898	0.539881	-0.295124	1
ENSG00000076984	MAP2K7	9612.76	12016.8	7383.97	9206.42	9231.19	9733.78	12121.5	8233.43	9753.22	10781.7	8134.26	9605.13	7137.44	8333.97	10355.3	8373.83	9614.13	7109.16	9460.71	7983.89	8731.59	12107.7	7439.34	22158.3	9631.35	8286.88	7435.69	8778.28	9512.09	6851.17	-0.141042	1	0.0131019	1
ENSG00000077009	ITGB1BP3	23.3745	39.3814	12.293	116.188	165.054	69.121	20.6568	78.8987	52.7818	93.8239	62.9691	100.085	120.066	131.973	33.4196	19.407	52.3265	14.0093	23.3208	33.5427	20.2643	61.1908	26.1718	6.42643	234.47	23.7868	115.858	8.43417	18.5407	51.4172	-1.5893	0.462909	0.280576	1
ENSG00000077044	DGKD	3360.08	17454.7	14984.1	16076	16240.1	19313.2	11098	28070	22373.8	13246.4	11556.5	12245	20882.2	18207.6	13301	23971.8	21121.9	8333.36	14229.8	11013.4	29690.4	11096.4	15703.1	27215.9	9350.8	18728.6	5524.04	16984.7	21483.7	11658.3	0.43151	1	-0.0960319	1
ENSG00000077063	CTTNBP2	4937.86	1312.71	1883.9	2503.12	3903.37	1905.67	1516.61	1062.98	2980.03	5732.51	3203.55	7277.6	1917.36	3400.04	3637.97	2196.52	3783.79	5392.49	2965.18	2863.98	2483.16	4470.96	2351.1	976.818	2943.12	1295.68	3085.08	2024.2	2229.88	1671.39	-0.725785	0.892951	0.707395	1
ENSG00000077080	ACTL6B	58.4362	0	6.14648	84.236	23.0453	2.58396	1.3327	3.5863	9.27248	6.17262	2.2489	11.2878	51.7206	6.94594	0	11.1737	6.39547	30.1738	0.685907	7.13675	2.33819	2.6897	4.36197	4215.74	25.6634	2.79844	3058.35	13.4947	5.70483	1.33551	-1.28871	1	-5.4439	1
ENSG00000077092	RARB	10132.8	4170.05	2655.28	4402.06	4138.18	5363.01	3039.21	3820.13	3384.45	6692.36	6014.11	5201.4	3156.8	6109.53	4000.81	3607.35	5494.87	5827.85	4491.32	6103.35	3808.92	5517.93	4486.28	1214.6	7500.7	4073.13	5977.07	4679.28	3978.41	4403.18	-0.55475	1	0.356665	1
ENSG00000077097	TOP2B	46649.6	35350.3	38903.1	39349.1	39401.8	39871.2	38706.8	41767.5	36886.6	44990.4	51288.4	29405.4	29423.5	35448	24897.6	32062.2	39218.7	66508.4	55415.8	51612.3	59481.3	38194.5	70620.3	30422.7	31689.6	44584.1	36627.4	54083.3	39910.3	54223.1	0.366975	1	-0.0899989	1
ENSG00000077147	TM9SF3	102392	114376	118920	53549.4	73112.7	137913	225881	176045	67450.1	83324.8	114629	50175.6	71734.6	63765.5	43755.9	89452.2	107605	220726	179943	101215	86459.4	76708.4	278302	76558.1	57982.3	145167	72221	169122	131103	82581.4	1.05492	0.510437	-0.304573	1
ENSG00000077150	NFKB2	7871.36	25345.2	14533.3	13209.8	17790.3	11038	11666.4	13290.1	22241.8	13321.1	10750.9	9964.08	13831.6	16625.7	17817.4	13089.7	11421.1	22157.3	7969.55	6720.68	15202.2	15475.2	6937.71	5141.15	10968.8	9253.75	5700.8	12718.7	13486.9	7541.63	-0.160301	1	-0.319218	1
ENSG00000077152	UBE2T	1560.25	2646.21	761.139	721.816	765.477	408.266	1987.72	669.921	467.19	392.579	434.037	573.418	517.206	570.146	534.714	363.44	312.796	1636.93	681.791	525.265	636.768	457.922	3330.36	4395.68	1075.53	1840.67	977.364	516.171	742.341	1469.06	0.816289	1	-1.42343	1
ENSG00000077157	PPP1R12B	133977	71733.2	95147.5	205274	138687	134029	71028	81881	186703	447041	209545	218334	85536.6	141479	135206	120149	211127	80718.1	139523	202072	144454	253307	258586	91808	201893	85222.3	79309.1	101407	160400	77436.3	-0.740771	0.614274	0.89323	1
ENSG00000077232	DNAJC10	31912	49067	54327.7	24828.6	19474.5	42424.1	112955	56850.8	23965.1	25457.7	38674.3	17903.1	43844.3	29056	25375.1	39809.1	34093.6	70029.1	63257.1	35679.5	53284.3	32515.8	51654.4	14125.3	22436.2	70222.7	29135.3	45554.6	56736.7	58542.1	1.11711	0.324091	-0.556449	1
ENSG00000077235	GTF3C1	11412.6	53857.3	48143.3	74227.2	53978.9	85534.3	42676.3	107236	54349.6	40315.2	40520.1	35731	51105.5	79733	41841.4	75900.8	70929.2	19299.4	66415.7	59302.1	82097.9	30080.3	48742.8	107598	32223.9	81953.1	28022.7	61554.3	69229.5	63977.7	0.471291	1	-0.00111356	1
ENSG00000077238	IL4R	10781.5	8496.53	8571.26	11641.3	13761.8	8266.74	8068.14	8280.06	12813.8	14931.6	10193.7	17616.4	9339.26	11100.8	13372.6	11557.2	11404.3	8490.69	6490.05	8679	13790.7	12322.2	5993.35	9684.63	11392.2	8029.43	7624.33	12211	10754.3	10477.1	-0.381387	1	0.268627	1
ENSG00000077254	USP33	16052.4	16679.1	15545.5	14860.4	13818.4	20740.8	23793.3	25509.4	14209.7	17574.1	20728.7	14261.7	15133.8	15529.4	12341.4	17448.1	19631.2	29153.3	30044.8	19655.3	25367.8	19546.1	47440.8	19067.2	12754.7	25819.8	19526.5	24388.2	22261	25349.3	0.671183	1	-0.201058	1
ENSG00000077264	PAK3	181.152	300.83	254.054	891.014	523.19	545.862	139.933	263.235	838.803	749.974	836.028	1088.89	458.097	760.58	190.969	631.022	700.013	102.375	598.111	1074.79	445.036	351.006	778.611	224.925	662.582	290.338	487.197	435.203	449.969	135.554	-0.676333	0.684171	0.936793	1
ENSG00000077274	CAPN6	689.547	1103.77	1475.15	3559.7	1296.76	4136.28	392.479	3492.34	6600.58	1827.71	4489.92	3347.95	5199.77	2065.26	553.811	7135.9	2167.48	1632.62	7242.49	24110.8	1067.78	1724.1	10902.7	340.601	8087.46	2451.43	2409.25	5205.57	7891.92	539.547	0.218188	1	1.06886	1
[truncated: 37,870 more rows]

## Sheet: Table S5
Table S5: Differentially expressed genes in neo-adjuvant treated tumors compared to hormone-naïve tumors. The two tumors with significant NEPC components were excluded from this analysis. Genes with important functions are annotated.
[truncated: 92 more rows]

[truncated: 7 more sheets: Table S6, Table S7, Table S8, Table S9, Table S10, Table S11, Table S12]
